# Supplementary material for: O‑Island 28 encodes a type I secretion and RTX adhesion system regulated by RstA and required for early EHEC O157:H7 adherence
Source: Gut Microbes. 2025 Dec 27;18(1):2609461. doi: 10.1080/19490976.2025.2609461 (PMC12758282; doi:10.1080/19490976.2025.2609461)
Supplement: Supplementary Table 3.xlsx [file KGMI_A_2609461_SM9070.xlsx]

## Sheet: comparative genomics analysis 
strains	Z0608	Z0609	Z0615	Z0634	Z0635	Pathotype	serotype
1190	1	1	0	1	1	NA	NA
7784	1	1	1	1	1	EHEC	O157:H7
9000	1	1	1	1	1	EHEC	O157:H7
10671	1	1	1	1	1	EHEC	O157:H7
190693	1	1	0	1	1	NA	NA
194195	1	1	1	1	1	NA	NA
391778	1	1	1	1	1	NA	NA
401794	1	1	1	1	1	NA	NA
413227	1	1	1	1	1	NA	NA
421196	1	1	1	1	1	NA	NA
423917	1	1	1	1	1	NA	NA
427603	1	1	1	1	1	NA	NA
429691	1	1	1	1	1	NA	NA
429692	1	1	1	1	1	NA	NA
429693	1	1	1	1	1	NA	NA
432297	1	1	1	1	1	NA	NA
432298	1	1	1	1	1	NA	NA
432299	1	1	1	1	1	NA	NA
432300	1	1	1	1	1	NA	NA
432301	1	1	1	1	1	NA	NA
432750	1	1	1	1	1	NA	NA
435354	1	1	1	1	1	NA	NA
437021	1	1	1	1	1	NA	NA
437022	1	1	1	1	1	NA	NA
437023	1	1	1	1	1	NA	NA
437024	1	1	1	1	1	NA	NA
438602	1	1	1	1	1	NA	NA
438729	1	1	1	1	1	NA	NA
588888	1	1	1	1	1	NA	NA
588889	1	1	1	1	1	NA	NA
591122	1	1	1	1	1	NA	NA
591229	1	1	1	1	1	NA	NA
591859	1	1	1	1	1	NA	NA
591890	1	1	1	1	1	NA	NA
592579	1	1	1	1	1	NA	NA
592580	1	1	1	1	1	NA	NA
595557	1	1	1	1	1	NA	NA
595637	1	1	1	1	1	NA	NA
804533	1	1	1	1	1	NA	NA
811034	1	1	1	1	1	NA	NA
811035	1	1	1	1	1	NA	NA
3347558	1	1	0	1	1	NA	NA
50579417	1	1	0	1	1	NA	NA
06_00048	1	1	0	1	1	NA	NA
06_3462	1	1	1	1	1	NA	NA
06_3538	1	0	0	1	1	NA	NA
08_3914	1	1	1	1	1	NA	NA
08_3918	1	1	1	1	1	EHEC	O157:H7
10942_O145-H28	1	1	0	1	1	STEC	O145:H28
112648_O145-H28	1	1	0	1	1	STEC	O145:H28
1130_O157-H7	1	1	1	1	1	EHEC	O157:H7
118UI	1	1	0	1	1	NA	NA
122715_O145-H28	1	1	0	1	1	NA	NA
146N4_O157-H7	1	1	1	1	1	EHEC	O157:H7
15.TR.026_OXA	1	1	0	1	1	NA	NA
17B6_2_O157-H7	1	1	1	1	1	EHEC	O157:H7
180_PT54_O157	1	1	1	1	1	EHEC	O157:H7
18MD05VL07_005213EC	1	1	0	1	1	NA	NA
2_Pyelo	1	1	0	1	1	NA	NA
2002_6_2_O157-H7	1	1	1	1	1	EHEC	O157:H7
2003_5_1_O157-H7	1	1	1	1	1	EHEC	O157:H7
2009C_3378	1	1	1	1	1	NA	NA
2009C_3554	1	1	1	1	1	EHEC	O157:H7
2009C_4687	1	1	1	1	1	EHEC	O157:H7
2010C_3142	1	1	1	1	1	EHEC	O157:H7
2010C_3347	1	1	1	1	1	EHEC	O157:H7
2012C_4221	1	0	0	1	1	STEC	O101:H6
2013C_4282	1	0	0	1	1	STEC	O77:H45
2013C_4465	1	1	0	1	1	EPEC	O55:H7
2014C_3075	1	1	0	1	1	STEC	O36:H42
2014C_3084	1	1	0	1	1	STEC	O145:H28
2015C_3125	1	0	0	1	1	STEC	O145:H28
2017C_4109	1	1	1	1	1	EHEC	O157:H7
2017C_4173W12	1	1	0	1	1	STEC	O153:H2
2022_7_2	1	1	0	1	1	NA	NA
20R2R	1	1	1	1	1	EHEC	O157:H7
2149_O157-H7	1	1	1	1	1	EHEC	O157:H7
2159_O157-H7	1	1	1	1	1	EHEC	O157:H7
21B8	1	1	1	1	1	EHEC	O157:H7
266917_2	1	1	0	1	1	UPEC	O51:H30
28Eco12	1	1	0	1	1	UPEC	NA
28RC1	1	1	1	1	1	EHEC	O157:H7
3384_O157-H7	1	1	1	1	1	EHEC	O157:H7
388755_gen	1	1	1	1	1	NA	NA
388808_gen	1	1	1	1	1	NA	NA
397404_gen	1	1	1	1	1	NA	NA
399730_gen	1	1	1	1	1	NA	NA
4276_O157-H7	1	1	1	1	1	EHEC	O157:H7
644_PT8_O157	1	1	1	1	1	EHEC	O157:H7
6535NalR_O157-H7	1	1	1	1	1	EHEC	O157:H7
6535WT_O157-H7	1	1	1	1	1	EHEC	O157:H7
7.1_Anguil_O157-H7	1	1	1	1	1	EHEC	O157:H7
7386Nal	1	1	1	1	1	NA	NA
7386WT_O157-H7	1	1	1	1	1	EHEC	O157:H7
7409_O157-H7	1	1	1	1	1	EHEC	O157:H7
7636_O157-H7	1	1	1	1	1	EHEC	O157:H7
8368_O157-H7	1	1	1	1	1	EHEC	O157:H7
86_24_O157-H7	1	1	1	1	1	EHEC	O157:H7
9.1_Anguil_O157-H7	1	1	1	1	1	EHEC	O157:H7
9234_O157-H7	1	1	1	1	1	EHEC	O157:H7
95_3192	1	1	0	1	1	STEC	O145:H28
A1_136	1	1	0	1	1	NA	NA
A16EC0305	1	1	0	1	1	NA	NA
A16EC0618	1	1	0	1	1	NA	NA
A17EC0079	1	1	0	1	1	NA	NA
ABW_A19	1	1	1	1	1	NA	NA
Al_Ain_O157	1	1	1	1	1	EHEC	O157:H7
AR_0006	1	1	0	1	1	NA	NA
AR_0013	1	0	1	1	1	NA	NA
AR_0015	1	1	0	1	1	NA	NA
AR_0067	1	1	0	1	1	NA	NA
AR_0372	1	1	0	1	1	NA	NA
AR_0427_O157	1	1	1	1	1	EHEC	O157:H7
AR_0428_O157	1	1	1	1	1	EHEC	O157:H7
AR_0429_O157	1	1	1	1	1	EHEC	O157:H7
ATCC_35150_O157-H7	1	1	1	1	1	EHEC	O157:H7
ATCC_43888_O157-H7	1	1	1	1	1	EHEC	O157:H7
ATCC_43889	1	1	1	1	1	NA	NA
AUSMDU00002545	1	1	1	1	1	NA	NA
B16EC0262	1	1	0	1	1	NA	NA
B16EC0630	1	1	0	1	1	NA	NA
B16EC0698	1	1	0	1	1	NA	NA
B16EC0771	1	1	0	1	1	NA	NA
B16EC0795	1	1	0	1	1	NA	NA
B16EC0899	1	1	0	1	1	NA	NA
B16EC0942	1	1	0	1	1	NA	NA
B16EC1050	1	1	0	1	1	NA	NA
B16EC1135	1	1	0	1	1	NA	NA
B17EC0019	1	1	0	1	1	NA	NA
Balcarce_14.2_O157-H7	1	1	1	1	1	EHEC	O157:H7
Balcarce_24.2_O157-H7	1	1	1	1	1	EHEC	O157:H7
BB24_1_O157-H7	1	1	1	1	1	EHEC	O157:H7
BEC1_S17_ESBL_09	1	1	0	1	1	NA	NA
C1	1	1	0	1	1	NA	NA
C1_057_O157-H7	1	1	1	1	1	EHEC	O157:H7
C16EC0166	1	1	0	1	1	NA	NA
C16EC0292	1	1	0	1	1	NA	NA
C16EC0470	1	1	0	1	1	NA	NA
C16EC0626	1	1	0	1	1	NA	NA
C16EC0647	1	1	0	1	1	NA	NA
C17EC0098	1	1	0	1	1	NA	NA
C17EC0117	1	1	0	1	1	NA	NA
C17EC0264	1	1	0	1	1	NA	NA
C17EC0299	1	1	0	1	1	NA	NA
C4	1	1	0	1	1	NA	NA
CB9615_O55-H7	1	1	0	1	1	EPEC	O55:H7
CE10_O7-K1A	1	0	1	1	1
CE2050	1	1	0	1	1	NA	NA
CFSAN018748	1	1	0	1	1	NA	NA
CFSAN061763	1	1	0	1	1	NA	NA
CFSAN061768	1	1	0	1	1	NA	NA
CFSAN061770	1	1	0	1	1	NA	NA
CFSAN061771	1	1	0	1	1	NA	NA
NCYU_29_69	0	1	8	1	1	NA	NA
CFSAN076619_O157-H7	1	1	1	1	1	EHEC	O157:H7
CV261	1	1	1	1	1	EHEC	O157:H7
CVM_N17EC0616	1	1	0	1	1	NA	NA
D17EC0020	1	1	0	1	1	NA	NA
D17EC0246	1	1	0	1	1	NA	NA
DA33137	1	1	0	1	1	NA	ST44
DEC4E_O157-H7	1	1	1	1	1	EHEC	O157:H7
DEC5A_O55-H7	1	1	0	1	1	EPEC	O55:H7
DEC5B_O55-H7	1	1	0	1	1	EPEC	O55:H7
DEC5D_O55-H7	1	1	0	1	1	EPEC	O55:H7
DEC5E_O55-H7	1	1	0	1	1	EPEC	O55:H7
DSM_103246	1	1	1	1	1	NA	NA
E_1246	1	1	0	1	1	NA	NA
E105	1	1	1	1	1	NA	NA
E118	1	1	0	1	1	NA	NA
E16EC0240	1	1	0	1	1	NA	NA
E16EC0274	1	1	0	1	1	NA	NA
E16EC0601	1	1	0	1	1	NA	NA
E16EC0853	1	1	0	1	1	NA	NA
E16EC0930	1	1	0	1	1	NA	NA
E17EC0085	1	1	0	1	1	NA	NA
E17EC0139	1	1	0	1	1	NA	NA
E17EC0401	1	1	0	1	1	NA	NA
E32511_O157-H7	1	1	1	1	1	EHEC	O157:H7
E597	1	1	0	1	1	NA	NA
E686	1	1	0	1	1	NA	NA
EBJ003	1	1	0	1	1	UPEC	NA
Ec_FL1_1X	1	1	0	1	1	NA	NA
EC1	1	1	0	1	1	NA	NA
EC1515	1	1	0	1	1	NA	NA
EC31	1	1	0	1	1	NA	NA
EC4115_O157-H7	1	1	1	1	1	EHEC	O157:H7
EC42405	1	1	0	1	1	NA	NA
EC974	1	1	0	1	1	UPEC	NA
Ecol_316	1	1	0	1	1	NA	NA
Ecol_545	1	1	0	1	1	NA	NA
ECP17_1298_O157-H7	1	1	1	1	1	EHEC	O157:H7
ECP17_46_O157-H7	1	1	1	1	1	EHEC	O157:H7
ECP19_2498_O157-H7	1	1	1	1	1	EHEC	O157:H7
ECP19_598_O157-H7	1	1	1	1	1	EHEC	O157:H7
ECP19_798_O157-H7	1	1	1	1	1	EHEC	O157:H7
EcPF15	1	1	0	1	1	UPEC
EcPNK004	1	1	0	1	1	UPEC
ECSC054	1	1	0	1	1	NA	NA
EDL933_O157-H7	1	1	1	1	1	EHEC	O157:H7
EE72d	1	1	0	1	1	NA	NA
EF5_18_41	1	1	0	1	1	NA	NA
ERL03_1416	1	1	1	1	1	EHEC	O157:H7
ERL04_3476	1	1	1	1	1	EHEC	O157:H7
ERL05_0623	1	1	1	1	1	EHEC	O157:H7
ERL05_1306	1	1	1	1	1	EHEC	O157:H7
ERL06_2442	1	1	1	1	1	EHEC	O157:H7
ERL06_2497	1	1	1	1	1	EHEC	O157:H7
ERL06_2503	1	1	1	1	1	EHEC	O157:H7
F1_E4	1	1	1	1	1	EHEC	O157:H7
F1273_O157-H7	1	1	1	1	1	EHEC	O157:H7
F16EC0211	1	1	0	1	1	NA	NA
F16EC0278	1	1	0	1	1	NA	NA
F16EC0319	1	1	0	1	1	NA	NA
F16EC0423	1	1	0	1	1	NA	NA
F16EC0589	1	1	0	1	1	NA	NA
F16EC0617	1	1	0	1	1	NA	NA
F16EC0636	1	1	0	1	1	NA	NA
F17EC0190	1	1	0	1	1	NA	NA
F17EC0216	1	1	0	1	1	NA	NA
F2_81	1	1	1	1	1	NA	NA
F3398	1	1	1	1	1	EHEC	O157:H7
F6294_O157-H7	1	1	1	1	1	EHEC	O157:H7
F6667_O157-H7	1	1	1	1	1	EHEC	O157:H7
F7349_O157-H7	1	1	1	1	1	EHEC	O157:H7
F7386_O157-H7	1	1	1	1	1	EHEC	O157:H7
F7508_O157-H7	1	1	1	1	1	EHEC	O157:H7
F8092B_O157-H7	1	1	1	1	1	EHEC	O157:H7
F8492_O157-H7	1	1	1	1	1	EHEC	O157:H7
F8797_O157-H7	1	1	1	1	1	EHEC	O157:H7
F8798_O157-H7	1	1	1	1	1	EHEC	O157:H7
F8952_O157-H7	1	1	1	1	1	EHEC	O157:H7
FDAARGOS_1276	1	1	0	1	1	NA	NA
FDAARGOS_1279	1	1	0	1	1	NA	NA
FDAARGOS_1280	1	1	0	1	1	NA	NA
FDAARGOS_1281	1	1	0	1	1	NA	NA
FDAARGOS_1282	1	1	0	1	1	NA	NA
FDAARGOS_1285	1	1	0	1	1	NA	NA
FDAARGOS_1288	1	1	0	1	1	NA	NA
FDAARGOS_1289	1	1	0	1	1	NA	NA
FDAARGOS_1290	1	1	0	1	1	NA	NA
FDAARGOS_1291	1	1	0	1	1	NA	NA
FDAARGOS_1370	1	1	0	1	1	NA	NA
FDAARGOS_1371	1	1	0	1	1	NA	NA
FDAARGOS_1382	1	1	0	1	1	NA	NA
FDAARGOS_1383	1	1	0	1	1	NA	NA
FDAARGOS_293_O157	1	1	1	1	1	EHEC	O157:H7
FDAARGOS_448	1	1	0	1	1	NA	NA
FDAARGOS_946	1	1	0	1	1	NA	NA
FLT_1997A_O157-H7	1	1	1	1	1	EHEC	O157:H7
FLT_1998F_O157-H7	1	1	1	1	1	EHEC	O157:H7
FLT_1999G_O157-H7	1	1	1	1	1	EHEC	O157:H7
FLT_2000A_O157-H7	1	1	1	1	1	EHEC	O157:H7
FLT_2001A_O157-H7	1	1	1	1	1	EHEC	O157:H7
FLT_2002D_O157-H7	1	1	1	1	1	EHEC	O157:H7
FLT_2004G_O157-H7	1	1	1	1	1	EHEC	O157:H7
FLT_2005F_O157-H7	1	1	1	1	1	EHEC	O157:H7
FLT_2006A_O157-H7	1	1	1	1	1	EHEC	O157:H7
FLT_2006I_O157-H7	1	1	1	1	1	EHEC	O157:H7
FLT_2007G_O157-H7	1	1	1	1	1	EHEC	O157:H7
FLT_2008D_O157-H7	1	1	1	1	1	EHEC	O157:H7
FLT_2009B_O157-H7	1	1	1	1	1	EHEC	O157:H7
FLT_2009D_O157-H7	1	1	1	1	1	EHEC	O157:H7
FLT_2010A_O157-H7	1	1	1	1	1	EHEC	O157:H7
FLT_2010E_O157-H7	1	1	1	1	1	EHEC	O157:H7
FLT_2010G_O157-H7	1	1	1	1	1	EHEC	O157:H7
FLT_2010I_O157-H7	1	1	1	1	1	EHEC	O157:H7
FLT_2011B_O157-H7	1	1	1	1	1	EHEC	O157:H7
FLT_2011E_O157-H7	1	1	1	1	1	EHEC	O157:H7
FLT_2012I_O157-H7	1	1	1	1	1	EHEC	O157:H7
FLT_2018C_O157-H7	1	1	1	1	1	EHEC	O157:H7
FLT_2019B_O157-H7	1	1	1	1	1	EHEC	O157:H7
FORC_044	1	1	1	1	1	EHEC	O157:H7
FRIK2069_O157-H7	1	1	1	1	1	EHEC	O157:H7
FRIK2455_O157-H7	1	1	1	1	1	EHEC	O157:H7
FRIK2533_O157-H7	1	1	1	1	1	EHEC	O157:H7
FRIK804_O157-H7	1	1	1	1	1	EHEC	O157:H7
FRIK944_O157-H7	1	1	1	1	1	EHEC	O157:H7
FSIS11705876	1	1	1	1	1	EHEC	O157:H7
FWSEC0002_O145-NM	1	1	0	1	1	STEC	O145:NM
FWSEC0004_O157-H7	1	1	1	1	1	EHEC	O157:H7
G5295_O157-H7	1	1	1	1	1	EHEC	O157:H7
GF3_3	1	1	0	1	1	NA	NA
Gim1_1_O157-H7	1	1	1	1	1	EHEC	O157:H7
H2495_O157-H7	1	1	1	1	1	EHEC	O157:H7
H6437_O157-H7	1	1	1	1	1	EHEC	O157:H7
HB6	1	1	1	1	1	EHEC	O157:H7
JEONG_1266_O157-H7	1	1	1	1	1	EHEC	O157:H7
K_EC180	1	1	0	1	1	NA	NA
K1516_O157-H7	1	1	0	1	1	EHEC	O157:H7
LD67_1	1	1	0	1	1	NA	NA
M00057	1	1	0	1	1	NA	NA
M11957	1	1	0	1	1	NA	NA
M160133	1	1	0	1	1	UPEC	NA
M7424	1	1	0	1	1	NA	NA
M7638	1	1	1	1	1	EHEC	O157:H7
MA11	1	1	1	1	1	EHEC	O157:H7
MB41_1_O157-H7	1	1	1	1	1	EHEC	O157:H7
MB9_1_O157-H7	1	1	1	1	1	EHEC	O157:H7
MRSN346647	1	1	0	1	1	NA	NA
MS14384	1	1	0	1	1	NA	NA
MS14387	1	1	0	1	1	NA	NA
N3	1	1	0	1	1	NA	NA
N8B7_2_O157-H7	1	1	1	1	1	EHEC	O157:H7
NADC_5570_86_24_6564	1	1	1	1	1	EHEC	O157:H7
NCCP_15739	1	1	1	1	1	NA	NA
NCTC11113	1	1	0	1	1	NA	NA
NCTC9044	1	1	1	1	1	NA	NA
NCTC9702	1	1	1	1	1	NA	NA
NCYU_26_73	1	1	1	1	1	NA	NA
NE_1092_2_O157-H7	1	1	1	1	1	EHEC	O157:H7
NE_1169_1_O157-H7	1	1	1	1	1	EHEC	O157:H7
NE1127_O157-H7	1	1	1	1	1	EHEC	O157:H7
NE122_O157-H7	1	1	1	1	1	EHEC	O157:H7
NE92_O157-H7	1	1	1	1	1	EHEC	O157:H7
NMBU__W06E18	1	1	0	1	1	UPEC	NA
NMBU_W05E18	1	1	0	1	1	UPEC/EAEC	O86:H18
NMBU_W10C18	1	1	0	1	1	UPEC	O102:H6
NMBU_W13E19	1	1	0	1	1	UPEC	O25:H18
NZRM3614	1	1	1	1	1	EHEC	O157:H7
NZRM4165	1	1	1	1	1	EHEC	O157:HNM
NZRM4169	1	1	1	1	1	EHEC	O157:H7
OK1_O157-H7	1	1	1	1	1	EHEC	O157:H7
OLC_1685_O158-H23	1	1	0	1	1	STEC	O158:H23
P15_25_O139-H1	1	1	0	1	1	STEC	O139:H1
P31_YH1_02.21	1	1	0	1	1	NA	NA
PA20	1	1	1	1	1	NA	NA
PapM_32_1	1	1	0	1	1	NA	NA
PapRG_04_4	1	1	0	1	1	NA	NA
PapRG_06_5	1	1	0	1	1	NA	NA
PCN033	1	1	0	1	1	NA	NA
PK8261	1	1	0	1	1	NA	NA
PK8275	1	1	0	1	1	NA	NA
PNUSAE013304	1	1	1	1	1	EHEC	O157:H7
Rafaela_II_O157-H7	1	1	1	1	1	EHEC	O157:H7
Res13_Lact_PER13_34_O167-H26	1	1	0	1	1	STEC	O167:H26
RIVM_C012087	1	1	0	1	1	NA	NA
RIVM_C017997	1	1	0	1	1	NA	NA
RIVM_C018220	1	1	0	1	1	NA	NA
RIVM_C018249	1	1	1	1	1	NA	NA
RIVM_C018563	1	1	0	1	1	NA	NA
RIVM_C018567	1	1	0	1	1	NA	NA
RIVM_C018576	1	1	0	1	1	NA	NA
RIVM_C018583	1	1	0	1	1	NA	NA
RIVM_C018699	1	1	0	1	1	NA	NA
RIVM_C018707	1	1	0	1	1	NA	NA
RIVM_C019217	1	1	0	1	1	NA	NA
RIVM_C028536	1	1	0	1	1	NA	NA
RIVM_C028568	1	1	0	1	1	NA	NA
RIVM_C028613	1	1	0	1	1	NA	NA
RIVM_C028803	1	1	0	1	1	NA	NA
RIVM_C029020	1	1	0	1	1	NA	NA
RIVM_C029033	1	1	0	1	1	NA	NA
RIVM_C029042	1	1	0	1	1	NA	NA
RIVM_C029951	1	1	0	1	1	NA	NA
RIVM_C029952	1	1	0	1	1	NA	NA
RIVM_C030197	1	1	0	1	1	NA	NA
RIVM_C030256	1	1	0	1	1	NA	NA
RIVM_C030300	1	1	0	1	1	NA	NA
RIVM_C030371	1	1	0	1	1	NA	NA
RIVM_C030443	1	1	0	1	1	NA	NA
RIVM_C030453	1	1	0	1	1	NA	NA
RIVM_C036569	1	1	0	1	1	NA	NA
RIVM_C037134	1	1	0	1	1	NA	NA
RIVM_C037166	1	1	0	1	1	NA	NA
RIVM_C037791	1	1	0	1	1	NA	NA
RIVM_C037794	1	1	0	1	1	NA	NA
RIVM_C037884	1	1	0	1	1	NA	NA
RIVM_C039205	1	1	0	1	1	NA	NA
RIVM_C039227	1	1	0	1	1	NA	NA
RIVM_C039629	1	1	0	1	1	NA	NA
RM10425_C1_O145	1	1	0	1	1	NA	NA
RM11626_C1_O145	1	1	0	1	1	NA	NA
RM12275_C1_O145	1	1	1	1	1	NA	NA
RM12367_C1_O145	1	1	0	1	1	NA	NA
RM12522_C8_O145	1	1	0	1	1	NA	NA
RM12579_O55-H7	1	1	0	1	1	EPEC	O55:H7
RM12581_O145-H28	1	1	0	1	1	STEC	O145:H28
RM12761_O145-H28	1	1	0	1	1	STEC	O145:H28
RM13514_O145-H28	1	1	0	1	1	STEC	O145:H28
RM13516_O145-H28	1	1	0	1	1	STEC	O145:H28
RM19259	1	1	1	1	1	EHEC	O157:H7
RM8843_C1_O145	1	1	1	1	1	STEC	O145:H28
RM8988_C1_O145	1	1	1	1	1	STEC	O145:H28
RM8995_C1_O145	1	1	1	1	1	STEC	O145:H28
RM9154_C1_O145	1	1	0	1	1	STEC	O145:H28
RM9467_C1_O145	1	1	0	1	1	STEC	O145:H28
RM9872_C1	1	1	0	1	1	STEC	O145:H28
RM9872_O145	1	1	0	1	1	STEC	O145
RM9873_C1_O145	1	1	0	1	1	STEC	O145:H28
S103	1	1	0	1	1	NA	NA
S105	1	1	1	1	1	EHEC	O157:H7
S106	1	1	1	1	1	EHEC	O157:H7
S107	1	1	1	1	1	EHEC	O157:H7
S108	1	1	1	1	1	EHEC	O157:H7
S109	1	1	1	1	1	EHEC	O157:H7
S110	1	1	1	1	1	EHEC	O157:H7
S111	1	1	1	1	1	EHEC	O157:H7
S112	1	1	1	1	1	EHEC	O157:H7
S113	1	1	1	1	1	EHEC	O157:H7
S114	1	1	1	1	1	EHEC	O157:H7
S115	1	1	1	1	1	EHEC	O157:H7
S116	1	1	1	1	1	EHEC	O157:H7
S117	1	1	1	1	1	EHEC	O157:H7
S118	1	1	1	1	1	EHEC	O157:H7
S119	1	1	1	1	1	EHEC	O157:H7
S120	1	1	1	1	1	EHEC	O157:H7
S121	1	1	1	1	1	EHEC	O157:H7
S122	1	1	1	1	1	EHEC	O157:H7
S123	1	1	1	1	1	EHEC	O157:H7
S124	1	1	1	1	1	EHEC	O157:H7
S130	1	1	1	1	1	EHEC	O157:H7
S131	1	1	1	1	1	EHEC	O157:H7
S132	1	1	1	1	1	EHEC	O157:H7
S133	1	1	1	1	1	EHEC	O157:H7
S134	1	1	1	1	1	EHEC	O157:H7
S135	1	1	1	1	1	EHEC	O157:H7
S136	1	1	1	1	1	EHEC	O157:H7
S137	1	1	1	1	1	EHEC	O157:H7
S138	1	1	1	1	1	EHEC	O157:H7
S139	1	1	1	1	1	EHEC	O157:H7
S140	1	1	1	1	1	EHEC	O157:H7
S141	1	1	1	1	1	EHEC	O157:H7
S143	1	1	1	1	1	EHEC	O157:H7
S144	1	1	0	1	1	NA	NA
S147	1	1	1	1	1	EHEC	O157:H7
S148	1	1	1	1	1	EHEC	O157:H7
S149	1	1	1	1	1	EHEC	O157:H7
S150	1	1	1	1	1	EHEC	O157:H7
S155	1	1	1	1	1	EHEC	O157:H7
S222	1	1	0	1	1	NA	NA
S272	1	1	1	1	1	EHEC	O157:H7
S319	1	1	1	1	1	EHEC	O157:H7
S350	1	1	1	1	1	EHEC	O157:H7
S472	1	1	1	1	1	EHEC	O157:H7
S550	1	1	0	1	1	NA	NA
S611_O157-H7	1	1	1	1	1	EHEC	O157:H7
S631	1	1	0	1	1	NA	NA
S746	1	1	0	1	1	NA	NA
SB0258h1	1	1	0	1	1	NA	NA
SCAID_WND2_2021__3_145_	1	1	0	1	1	NA	NA
SCU_102	1	0	0	1	1	NA	NA
SCU_105	1	1	0	1	1	NA	NA
SCU_109	1	1	0	1	1	NA	NA
SCU_172	1	1	0	1	1	NA	NA
SCU_301	1	1	1	1	1	NA	NA
SCU_313	1	1	1	1	1	NA	NA
SCU_318	1	1	1	1	1	NA	NA
SCU_482	1	1	0	1	1	NA	NA
SCU_486	1	1	1	1	1	NA	NA
Show_KS_470_1_O157-H7	1	1	1	1	1	EHEC	O157:H7
SJC33	1	1	0	1	1	NA	NA
SS_NE_1040_1_O157-H7	1	1	1	1	1	EHEC	O157:H7
SS_TX_313_1_O157-H7	1	1	1	1	1	EHEC	O157:H7
SS_TX_754_1_O157-H7	1	1	1	1	1	EHEC	O157:H7
SS17_O157-H7	1	1	1	1	1	EHEC	O157:H7
SS42	1	1	0	1	1	NA	NA
SS52_O157-H7	1	1	1	1	1	EHEC	O157:H7
ST2747	1	1	0	1	1	NA	NA
STN0717_11	1	1	0	1	1	NA	NA
Survcare321	1	1	0	1	1	EHEC	O157:H7
TB182A_O55-H7	1	1	0	1	1	EPEC	O55:H7
TB21_1_O157-H7	1	1	1	1	1	EHEC	O157:H7
THO_008	1	1	0	1	1	NA	NA
TT12A_O157-H7	1	1	1	1	1	EHEC	O157:H7
TT12B_O157-H7	1	1	1	1	1	EHEC	O157:H7
TW14359_O157-H7	1	1	1	1	1	EHEC	O157:H7
TX_265_1_O157-H7	1	1	1	1	1	EHEC	O157:H7
TX_376_2_O157-H7	1	1	1	1	1	EHEC	O157:H7
U1	1	1	0	1	1	NA	NA
USDA5905_O55-H7	1	1	0	1	1	EPEC	O55:H7
Vac_07.1_O157-H7	1	1	1	1	1	EHEC	O157:H7
VCSW5	1	1	0	1	1	NA	NA
VCSW7	1	1	0	1	1	NA	NA
W13_16_O139-H1	1	0	0	1	1	STEC	O139:H1
WCHEC000837	1	1	0	1	1	NA	NA
WCHEC4533	1	1	0	1	1	NA	NA
WCHEC96200	1	1	0	1	1	NA	NA
WP2_W18_ESBL_10	1	1	0	1	1	NA	NA
WP3_W18_ESBL_08	1	1	0	1	1	NA	NA
WP4_S17_ESBL_08	1	1	0	1	1	NA	NA
WP4_S18_ESBL_07	1	1	0	1	1	NA	NA
WP4_W18_ESBL_09	1	1	0	1	1	NA	NA
WP5_S18_ESBL_07	1	1	0	1	1	NA	NA
WP7_S17_ESBL_01	1	1	0	1	1	NA	NA
WP7_S18_ESBL_09	1	1	0	1	1	NA	NA
WP8_S17_ESBL_08	1	1	0	1	1	NA	NA
WP8_S17_ESBL_12	1	1	0	1	1	NA	NA
WP8_S18_ESBL_07	1	1	0	1	1	NA	NA
WP9_S17_ESBL_11	1	1	0	1	1	NA	NA
WS4202_O157-H7	1	1	1	1	1	EHEC	O157:H7
Xuzhou21	1	1	1	1	1	EHEC	O157:H7
YB14_1_O157-H7	1	1	1	1	1	EHEC	O157:H7
YDC107	1	1	1	1	1	EHEC	O157:H7
Z1002	1	1	0	1	1	NA	NA
Z1486_O157-H7	1	1	1	1	1	EHEC	O157:H7
Z1504_O157-H7	1	1	1	1	1	EHEC	O157:H7
Z1615_O157-H7	1	1	1	1	1	EHEC	O157:H7
Z1626_O157-H7	1	1	1	1	1	EHEC	O157:H7
Z1723_O157-H7	1	1	1	1	1	EHEC	O157:H7
Z1766_O157-H7	1	1	1	1	1	EHEC	O157:H7
Z1767_O157-H7	1	1	1	1	1	EHEC	O157:H7
Z1768_O157-H7	1	1	1	1	1	EHEC	O157:H7
Z1769_O157-H7	1	1	1	1	1	EHEC	O157:H7
Z1811_O157-H7	1	1	1	1	1	EHEC	O157:H7
Z1812_O157-H7	1	1	1	1	1	EHEC	O157:H7
Z1813_O157-H7	1	1	1	1	1	EHEC	O157:H7
Z1814_O157-H7	1	1	1	1	1	EHEC	O157:H7
Z1815_O157-H7	1	1	1	1	1	EHEC	O157:H7
Z1816_O157-H7	1	1	1	1	1	EHEC	O157:H7
Z1825_O157-H7	1	1	1	1	1	EHEC	O157:H7
Z1826_O157-H7	1	1	1	1	1	EHEC	O157:H7
Z1830_O157-H7	1	1	1	1	1	EHEC	O157:H7
Z1831_O157-H7	1	1	1	1	1	EHEC	O157:H7
Z1832_O157-H7	1	1	1	1	1	EHEC	O157:H7
Z1833_O157-H7	1	1	1	1	1	EHEC	O157:H7
Z1834_O157-H7	1	1	1	1	1	EHEC	O157:H7
Z30	1	1	0	1	1	NA	NA
Z563_O157-H7	1	1	1	1	1	EHEC	O157:H7
Z570_O157-H7	1	1	1	1	1	EHEC	O157:H7
Z852_O157-H7	1	1	1	1	1	EHEC	O157:H7
Z866_O157-H7	1	1	1	1	1	EHEC	O157:H7
Z869_O157-H7	1	1	1	1	1	EHEC	O157:H7
Z885_O157-H7	1	1	1	1	1	EHEC	O157:H7
Z887_O157-H7	1	1	1	1	1	EHEC	O157:H7
Z892_O157-H7	1	1	1	1	1	EHEC	O157:H7
Z903_O157-H7	1	1	1	1	1	EHEC	O157:H7
Z910_O157-H7	1	1	1	1	1	EHEC	O157:H7
APEC_O1_O1	0	0	0	0	0	NA	NA
CLSC36_O1-H42	0	0	0	0	0	UPEC	O1:H42
NMBU_W12E19_O10-H32	0	0	0	0	0	UPEC/EAEC	O10:H32
Res13_Lact_ER07_18_O100-H21	0	0	0	0	0	STEC	O100:H21
RM8385_O103	0	0	0	0	0	STEC	O103
12009_O103-H2	0	0	0	0	0	STEC	O103:H2
FWSEC0007_O103-H2	0	0	0	0	0	STEC	O103:H2
CFSAN002236_O104-H21	0	0	0	0	0	STEC	O103:H21
2009EL_2050_O104-H4	0	0	0	0	0	EAEC	O104:H4
2011C_3493_O104-H4	0	0	0	0	0	EAEC	O104:H4
2009EL_2071_O104-H4	0	0	0	0	0	EAEC	O104:H4
C227_11_O104-H4	0	0	0	0	0	EAEC	O104:H4
FDAARGOS_348_O104-H4	0	0	0	0	0	EAEC	O104:H4
FDAARGOS_349_O104-H4	0	0	0	0	0	EAEC	O104:H4
FWSEC0009_O104-H4	0	0	0	0	0	EAEC	O104:H4
RM9322_O111	0	0	0	0	0	STEC	O111
11128_O111-H-	0	0	0	0	0	STEC	O111:H-
110512_O111-H-	0	0	0	0	0	STEC	O111:H-
FWSEC0005_O111-NM	0	0	0	0	0	STEC	O111:NM
Res13_Lact_EA06_22_O112ab-H8	0	0	0	0	0	STEC	O112ab:H8
FWSEC0010_O113-H21	0	0	0	0	0	STEC	O113:H21
90_9280_O114-H49	0	0	0	0	0	STEC	O114:H49
RM8352_O121	0	0	0	0	0	STEC	O121
FDA858783_1_52_O121	0	0	0	0	0	STEC	O121
16_9255_O121-H19	0	0	0	0	0	STEC	O121:H19
FWSEC0006_O121-H19	0	0	0	0	0	STEC	O121:H19
MIN10_O126-H45	0	0	0	0	0	STEC	O126:H45
90_9281_O128-H27	0	0	0	0	0	STEC	O128:H27
E24377A_O139-H28	0	0	0	0	0	STEC	O139:H28
P13_6_O141-H4	0	0	0	0	0	STEC	O141:H4
90_9272_O15-H11	0	0	0	0	0	STEC	O15:H11
2273_PO3_O15-H12	0	0	0	0	0	STEC	O15:H12
FEX669_O150-H6	0	0	0	0	0	STEC	O150:H6
Res13_Lact_ER01_35_O152-H23	0	0	0	0	0	STEC	O152:H23
98_3133_O157-H16	0	0	0	0	0	STEC	O157:H16
Santai_O157-H16	0	0	0	0	0	STEC	O157:H16
Res13_Lact_PEA12_26_O157-H16	0	0	0	0	0	STEC	O157:H16
PG20180171_O16-H48	0	0	0	0	0	ExPEC	O16:H48
PG20180172_O16-H48	0	0	0	0	0	ExPEC	O16:H48
PG20180170_O16-H48	0	0	0	0	0	ExPEC	O16:H48
PG20180175_O16-H48	0	0	0	0	0	ExPEC	O16:H48
PG20180173_O16-H48	0	0	0	0	0	ExPEC	O16:H48
PG20180063_O16-H48	0	0	0	0	0	ExPEC	O16:H48
PG20180062_O16-H48	0	0	0	0	0	ExPEC	O16:H48
PG20180061_O16-H48	0	0	0	0	0	ExPEC	O16:H48
PG20180059_O16-H48	0	0	0	0	0	ExPEC	O16:H48
PG20180060_O16-H48	0	0	0	0	0	ExPEC	O16:H48
PG20180054_O16-H48	0	0	0	0	0	ExPEC	O16:H48
PG20180058_O16-H48	0	0	0	0	0	ExPEC	O16:H48
PG20180053_O16-H48	0	0	0	0	0	ExPEC	O16:H48
PG20180052_O16-H48	0	0	0	0	0	ExPEC	O16:H48
PG20180050_O16-H48	0	0	0	0	0	ExPEC	O16:H48
CV601gfp_O16-H48	0	0	0	0	0	ExPEC	O16:H48
CU37RT_2_O16-H6	0	0	0	0	0	UPEC	O16:H6
OLC_1056_O170-H18	0	0	0	0	0	STEC	O170:H18
MIN9_O176-H45	0	0	0	0	0	STEC	O176:H45
2012C_4431_O178-H19	0	0	0	0	0	STEC	O178:H19
APEC_O18_O18	0	0	0	0	0	ExPEC	O18
CFSAN067215_O18-H1	0	0	0	0	0	ExPEC	O18:H1
D181_O182-H21	0	0	0	0	0	ExPEC	O182:H21
S873.1_O18ac-H14	0	0	0	0	0	UPEC/ExPEC	O18ac:H14
730V1_O19-H7	0	0	0	0	0	ExPEC	O19:H7
HM670_O2-H1	0	0	0	0	0	ExPEC	O2:H1
PG20180057_O2-H6	0	0	0	0	0	ExPEC	O2:H6
Res13_Lact_PEB17_18_O20-H12	0	0	0	0	0	STEC	O20:H12
RM10809_3_O22-H8	0	0	0	0	0	STEC	0145:H28
APEC_O2_211_O2-211	0	0	0	0	0	ExPEC	O2
CU39ES_1_O25-H1	0	0	0	0	0	ExPEC	O25:H1
F5505_C1_O25-H16	0	0	0	0	0	ExPEC	O25:H16
18044_O25-H4	0	0	0	0	0	ExPEC	O25:H4
CU568_3_O25-H4	0	0	0	0	0	ExPEC	O25:H4
2014EL_1343_2_O25-NM	0	0	0	0	0	ExPEC	O25:H16
O25b-H4_O25b-H4	0	0	0	0	0	ExPEC	O25b:H4
EC958_O25b-H4-ST131	0	0	0	0	0	ExPEC	O25b:H4
2019_APHA_O25b-H4-ST131	0	0	0	0	0	ExPEC	O25b:H4
2017_APHA_O25b-H4-ST131	0	0	0	0	0	ExPEC	O25b:H4
ST131_O25b-H4-ST131	0	0	0	0	0	ExPEC	O25b:H4
RM8426_O26	0	0	0	0	0	STEC	O26
RM10386_O26	0	0	0	0	0	STEC	O26
11368_O26-H11	0	0	0	0	0	STEC	O26:H11
FWSEC0001_O26-H11	0	0	0	0	0	STEC	O26:H11
B4103_1_O27-H7	0	0	0	0	0	ETEC	O27:H7
Res13_Lact_PEB08_01_O39-H21	0	0	0	0	0	STEC	O39:H21
F8704_2_O39-NM	0	0	0	0	0	STEC	O39:NM
CU532_9_O4-H5	0	0	0	0	0	ExPEC	O4:H5
RM10042_O43	0	0	0	0	0	STEC	O43
FWSEC0003_O45-H2	0	0	0	0	0	STEC	O45:H2
2011EL_1370_2_O6-H16	0	0	0	0	0	ExPEC	O6:H16
2014EL_1346_6_O6-H16	0	0	0	0	0	ExPEC	O6:H16
F6699_O6-H16	0	0	0	0	0	ExPEC	O6:H16
M9682_C1_O6-H16	0	0	0	0	0	ExPEC	O6:H16
S97.3_O68-H12	0	0	0	0	0	ExPEC	O68:H12
MIN14_O7-H4	0	0	0	0	0	ExPEC	O7:H4
APEC_O78_O78	0	0	0	0	0	ETEC	O78
BMH_17_0027_O8-H28	0	0	0	0	0	STEC	O8:H28
16F5M1D1_O8-H8	0	0	0	0	0	STEC	O8:H28
EC_107_O80-H26	0	0	0	0	0	STEC	O80:H26
NRG_857C_O83-H1	0	0	0	0	0	ExPEC	O83:H1
Trh52_O84-H7	0	0	0	0	0	ExPEC	O84:H7
MIN12_O89m-H10	0	0	0	0	0	ExPEC	O89m:H10
MIN11_O89m-H9	0	0	0	0	0	ExPEC	O89m:H9
Res13_Lact_PEB21_38_A_O9-H10	0	0	0	0	0	ExPEC	O9:H10
Res13_Lact_PEB20_37_A_O9-H10	0	0	0	0	0	ExPEC	O9:H10
RM7190_O91	0	0	0	0	0	STEC	O91
FWSEC0008_O91-H21	0	0	0	0	0	STEC	O91:H21
CU42ET_1_O99-H6	0	0	0	0	0	STEC	O99:H6
S42	0	0	0	0	0	NA	NA
S10	0	0	0	0	0	NA	NA
2_0	0	0	0	0	0	NA	NA
2__0	0	0	0	0	0	NA	NA
SS10	0	0	0	0	0	NA	NA
13E0767	0	0	0	0	0	aEPEC	O156:H8
95JB1	0	0	0	0	0	STEC	O111:H-
95NR1	0	0	0	0	0	STEC	O111:H-
FORC_042	0	0	0	0	0	STEC	NA
2015C_3101	0	0	0	0	0	STEC	O111:H8
2015C_3108	0	0	0	0	0	STEC	O111:H8
2014C_3946	0	0	0	0	0	STEC	O111:H8
2013C_4361	0	0	0	0	0	NA	NA
2015C_4498	0	0	0	0	0	STEC	NA
2013C_4081	0	0	0	0	0	STEC	O111:H8
2013C_3250	0	0	0	0	0	STEC	O111:H8
2013C_3264	0	0	0	0	0	STEC	O103:H25
2013C_3342	0	0	0	0	0	STEC	O117:H8
SD134209	0	0	0	0	0	NA	NA
RM9975	0	0	0	0	0	STEC	O111
RM9131	0	0	0	0	0	STEC	O111
E2855	0	0	0	0	0	NA	NA
E2863	0	0	0	0	0	NA	NA
NCCP_14539	0	0	0	0	0	NA	NA
Res13_Lact_PEA14_20	0	0	0	0	0	NA	NA
K_12_substr._MG1655	0	0	0	0	0	NA	NA
CFT073	0	0	0	0	0	UPEC	O6
BL21_DE3_	0	0	0	0	0	NA	NA
K_12_substr._W3110	0	0	0	0	0	NA	NA
SE11	0	0	0	0	0	NA	NA
SE15	0	0	0	0	0	NA	NA
S536	0	0	0	0	0	NA	NA
HS	0	0	0	0	0	NA	NA
REL606	0	0	0	0	0	NA	NA
ATCC_8739	0	0	0	0	0	NA	NA
K_12_substr._DH10B	0	0	0	0	0	NA	NA
SMS_3_5	0	0	0	0	0	NA	NA
K_12_substr._BW2952	0	0	0	0	0	NA	NA
DH1	0	0	0	0	0	NA	NA
BL21_Gold_DE3_pLysS_AG	0	0	0	0	0	NA	NA
IHE3034	0	0	0	0	0	NA	NA
55989	0	0	0	0	0	NA	NA
IAI1	0	0	0	0	0	NA	NA
S88	0	0	0	0	0	NA	NA
IAI39	0	0	0	0	0	NA	NA
ABU_83972	0	0	0	0	0	NA	NA
UM146	0	0	0	0	0	NA	NA
E110019	0	0	0	0	0	NA	NA
SW	0	0	0	0	0	NA	NA
ETEC_H10407	0	0	0	0	0	NA	NA
UMNK88	0	0	0	0	0	NA	NA
clone_D_i2	0	0	0	0	0	NA	NA
clone_D_i14	0	0	0	0	0	NA	NA
P12b	0	0	0	0	0	NA	NA
KO11FL	0	0	0	0	0	NA	NA
LF82	0	0	0	0	0	NA	NA
K_12_substr._MDS42	0	0	0	0	0	NA	NA
LY180	0	0	0	0	0	NA	NA
C321.deltaA	0	0	0	0	0	NA	NA
JJ1886	0	0	0	0	0	NA	NA
K_12_substr._MC4100	0	0	0	0	0	NA	NA
ST540	0	0	0	0	0	NA	NA
Nissle_1917	0	0	0	0	0	NA	NA
KLY	0	0	0	0	0	NA	NA
K_12_substr._BW25113	0	0	0	0	0	NA	NA
ECONIH1	0	0	0	0	0	NA	NA
ER2796	0	0	0	0	0	NA	NA
ER3413	0	0	0	0	0	NA	NA
RS218	0	0	0	0	0	NA	NA
RM9387	0	0	0	0	0	STEC	O104:H7
94_3024	0	0	0	0	0	STEC	O104:H21
APEC_IMT5155	0	0	0	0	0	NA	NA
6409	0	0	0	0	0	NA	NA
S789	0	0	0	0	0	NA	NA
1303	0	0	0	0	0	STEC	O70:H32
C41_DE3_	0	0	0	0	0	NA	NA
ECC_1470	0	0	0	0	0	NA	NA
BL21_TaKaRa	0	0	0	0	0	NA	NA
USML2	0	0	0	0	0	NA	NA
MNCRE44	0	0	0	0	0	UPEC	NA
K_12_substr._RV308	0	0	0	0	0	NA	NA
K_12_substr._HMS174	0	0	0	0	0	NA	NA
HUSEC2011	0	0	0	0	0	NA	NA
VR50	0	0	0	0	0	NA	OR:K1:H-
CI5	0	0	0	0	0	NA	NA
ER3454	0	0	0	0	0	NA	NA
ER3440	0	0	0	0	0	NA	NA
ER3476	0	0	0	0	0	NA	NA
ER3445	0	0	0	0	0	NA	NA
ER3466	0	0	0	0	0	NA	NA
ER3446	0	0	0	0	0	NA	NA
ER3475	0	0	0	0	0	NA	NA
ER3435	0	0	0	0	0	NA	NA
K_12_substr._AG100	0	0	0	0	0	NA	NA
SEC470	0	0	0	0	0	NA	NA
SQ37	0	0	0	0	0	NA	NA
SQ88	0	0	0	0	0	NA	NA
SQ110	0	0	0	0	0	NA	NA
SQ171	0	0	0	0	0	NA	NA
SQ2203	0	0	0	0	0	NA	NA
CFSAN029787	0	0	0	0	0	NA	NA
K_12_substr._GM4792	0	0	0	0	0	NA	NA
NMEC_O18	0	0	0	0	0	NA	NA
PCN061	0	0	0	0	0	NA	NA
C43_DE3_	0	0	0	0	0	NA	NA
NCM3722	0	0	0	0	0	NA	NA
ACN001	0	0	0	0	0	NA	NA
DH1Ec095	0	0	0	0	0	NA	NA
DH1Ec104	0	0	0	0	0	NA	NA
DH1Ec169	0	0	0	0	0	NA	NA
RR1	0	0	0	0	0	NA	NA
SF_088	0	0	0	0	0	NA	NA
SF_468	0	0	0	0	0	NA	NA
SF_166	0	0	0	0	0	NA	NA
SF_173	0	0	0	0	0	NA	NA
K_12_substr._MG1655_TMP32XR1	0	0	0	0	0	NA	NA
K_12_substr._MG1655_TMP32XR2	0	0	0	0	0	NA	NA
2012C_4227	0	0	0	0	0	STEC	O165:H25
2009C_3133	0	0	0	0	0	STEC	O186:H11
YD786	0	0	0	0	0	NA	NA
CQSW20	0	0	0	0	0	NA	NA
uk_P46212	0	0	0	0	0	NA	NA
ST648	0	0	0	0	0	NA	NA
CD306	0	0	0	0	0	NA	NA
JJ2434	0	0	0	0	0	NA	NA
JJ1897	0	0	0	0	0	NA	NA
ACN002	0	0	0	0	0	NA	NA
MRE600	0	0	0	0	0	NA	NA
C2566	0	0	0	0	0	NA	NA
C3029	0	0	0	0	0	NA	NA
DHB4	0	0	0	0	0	NA	NA
C3026	0	0	0	0	0	NA	NA
JW5437_1_substr._MG1655	0	0	0	0	0	NA	NA
SaT040	0	0	0	0	0	NA	NA
G749	0	0	0	0	0	NA	NA
MVAST0167	0	0	0	0	0	NA	NA
ZH193	0	0	0	0	0	NA	NA
ZH063	0	0	0	0	0	NA	NA
JJ1887	0	0	0	0	0	NA	NA
Sanji	0	0	0	0	0	NA	NA
Ecol_732	0	0	0	0	0	NA	NA
Ecol_743	0	0	0	0	0	NA	NA
Ecol_745	0	0	0	0	0	NA	NA
Ecol_448	0	0	0	0	0	NA	NA
2011C_3911	0	0	0	0	0	STEC	O79:H7
2011C_4315	0	0	0	0	0	STEC	O153:H2
NGF1	0	0	0	0	0	NA	NA
ER1821R	0	0	0	0	0	NA	NA
Eco889	0	0	0	0	0	NA	NA
ECONIH2	0	0	0	0	0	NA	NA
09_00049	0	0	0	0	0	NA	NA
08_00022	0	0	0	0	0	NA	NA
H1827_12	0	0	0	0	0	NA	O7:HNT
GB089	0	0	0	0	0	NA	NA
210205630	0	0	0	0	0	NA	NA
EC590	0	0	0	0	0	NA	NA
K_15KW01	0	0	0	0	0	NA	NA
UPEC_26_1	0	0	0	0	0	NA	NA
O177-H21	0	0	0	0	0	STEC	O177:H21
FORC_028	0	0	0	0	0	NA	NA
CFSAN004177	0	0	0	0	0	NA	NA
CFSAN004176	0	0	0	0	0	NA	NA
MS6198	0	0	0	0	0	NA	NA
K_12_NEB_5_alpha	0	0	0	0	0	NA	NA
210221272	0	0	0	0	0	NA	NA
FORC_031	0	0	0	0	0	NA	NA
Y5	0	0	0	0	0	NA	NA
MRSN352231	0	0	0	0	0	NA	NA
MRSN346638	0	0	0	0	0	NA	NA
MRSN346355	0	0	0	0	0	NA	NA
MRSN346595	0	0	0	0	0	NA	NA
FORC_029	0	0	0	0	0	NA	NA
FORC_041	0	0	0	0	0	STEC	NA
FMU073332	0	0	0	0	0	ETEC	O6:H16
C10	0	0	0	0	0	NA	NA
C11	0	0	0	0	0	NA	NA
D7	0	0	0	0	0	NA	NA
D8	0	0	0	0	0	NA	NA
H5	0	0	0	0	0	NA	NA
H6	0	0	0	0	0	NA	NA
H7	0	0	0	0	0	NA	NA
H10	0	0	0	0	0	NA	NA
C2	0	0	0	0	0	NA	NA
C3	0	0	0	0	0	NA	NA
C5	0	0	0	0	0	NA	NA
C8	0	0	0	0	0	NA	NA
D1	0	0	0	0	0	NA	NA
D2	0	0	0	0	0	NA	NA
D3	0	0	0	0	0	NA	NA
D4	0	0	0	0	0	NA	NA
D5	0	0	0	0	0	NA	NA
D6	0	0	0	0	0	NA	NA
D9	0	0	0	0	0	NA	NA
D10	0	0	0	0	0	NA	NA
H1	0	0	0	0	0	NA	NA
H2	0	0	0	0	0	NA	NA
H3	0	0	0	0	0	NA	NA
H8	0	0	0	0	0	NA	NA
H14	0	0	0	0	0	NA	NA
S3	0	0	0	0	0	NA	NA
S21	0	0	0	0	0	NA	NA
S40	0	0	0	0	0	NA	NA
S43	0	0	0	0	0	NA	NA
H15	0	0	0	0	0	NA	NA
M1	0	0	0	0	0	NA	NA
M3	0	0	0	0	0	NA	NA
M6	0	0	0	0	0	NA	NA
M8	0	0	0	0	0	NA	NA
M9	0	0	0	0	0	NA	NA
M10	0	0	0	0	0	NA	NA
M11	0	0	0	0	0	NA	NA
M15	0	0	0	0	0	NA	NA
M18	0	0	0	0	0	NA	NA
M19	0	0	0	0	0	NA	NA
S1	0	0	0	0	0	NA	NA
S30	0	0	0	0	0	NA	NA
S50	0	0	0	0	0	NA	NA
C7	0	0	0	0	0	NA	NA
S56	0	0	0	0	0	NA	NA
tolC_	0	0	0	0	0	NA	NA
SLK172	0	0	0	0	0	NA	NA
WCHEC050613	0	0	0	0	0	NA	NA
MGY	0	0	0	0	0	NA	NA
NCTC86	0	0	0	0	0	NA	NA
MDR_56	0	0	0	0	0	NA	NA
Ecol_224	0	0	0	0	0	NA	NA
Ecol_276	0	0	0	0	0	NA	NA
Ecol_517	0	0	0	0	0	NA	NA
Ecol_542	0	0	0	0	0	NA	NA
Ecol_656	0	0	0	0	0	NA	NA
Ecol_AZ146	0	0	0	0	0	NA	NA
Ecol_AZ147	0	0	0	0	0	NA	NA
Ecol_AZ155	0	0	0	0	0	NA	NA
Ecol_AZ159	0	0	0	0	0	NA	NA
Ecol_AZ162	0	0	0	0	0	NA	NA
Ecol_422	0	0	0	0	0	NA	NA
Ecol_867	0	0	0	0	0	NA	NA
Ecol_881	0	0	0	0	0	NA	NA
Ecol_AZ153	0	0	0	0	0	NA	NA
Ecol_AZ161	0	0	0	0	0	NA	NA
Ecol_244	0	0	0	0	0	NA	NA
NU14	0	0	0	0	0	NA	NA
13E0725	0	0	0	0	0	STEC	O182:H25
AR_0118	0	0	0	0	0	NA	NA
AR_0061	0	0	0	0	0	NA	NA
AR_0069	0	0	0	0	0	NA	NA
AR_0104	0	0	0	0	0	NA	NA
13E0780	0	0	0	0	0	STEC	O156:H25
FAM21845	0	0	0	0	0	NA	NA
BLK9	0	0	0	0	0	NA	NA
BLK16	0	0	0	0	0	NA	NA
BLR_DE3_	0	0	0	0	0	NA	NA
CFSAN051542	0	0	0	0	0	ExPEC	O18ac:H14
HB_Coli0	0	0	0	0	0	NA	NA
HST04	0	0	0	0	0	NA	NA
5CRE51	0	0	0	0	0	NA	NA
strain_Z247	0	0	0	0	0	NA	NA
81009	0	0	0	0	0	ExPEC	O25b:H4
KSC9	0	0	0	0	0	NA	NA
KSC64	0	0	0	0	0	NA	NA
KSC1031	0	0	0	0	0	NA	NA
KSC207	0	0	0	0	0	NA	NA
WCHEC020032	0	0	0	0	0	NA	NA
SCEC020026	0	0	0	0	0	NA	NA
SCEC020022	0	0	0	0	0	NA	NA
SCEC020001	0	0	0	0	0	NA	NA
AR_0149	0	0	0	0	0	NA	NA
AR_0162	0	0	0	0	0	NA	NA
AR_0058	0	0	0	0	0	NA	NA
AR_0151	0	0	0	0	0	NA	NA
AR_0128	0	0	0	0	0	NA	NA
AR_0114	0	0	0	0	0	NA	NA
AR_0150	0	0	0	0	0	NA	NA
H105	0	0	0	0	0	NA	NA
AR_0137	0	0	0	0	0	NA	NA
AR_0055	0	0	0	0	0	NA	NA
ABWA45	0	0	0	0	0	NA	NA
FORC_043	0	0	0	0	0	NA	NA
PSUO2	0	0	0	0	0	NA	NA
PSUO78	0	0	0	0	0	NA	NA
PSUO103	0	0	0	0	0	NA	NA
E62	0	0	0	0	0	NA	NA
MEM	0	0	0	0	0	NA	NA
PAR	0	0	0	0	0	NA	NA
WAT	0	0	0	0	0	NA	NA
ECCTRSRTH03	0	0	0	0	0	NA	NA
PA45B	0	0	0	0	0	ExPEC	O2:K1:H7
ETEC_2265	0	0	0	0	0	NA	NA
ETEC_2264	0	0	0	0	0	NA	NA
1943	0	0	0	0	0	NA	NA
S317	0	0	0	0	0	NA	NA
1105	0	0	0	0	0	NA	NA
S127	0	0	0	0	0	NA	NA
1428	0	0	0	0	0	NA	NA
1223	0	0	0	0	0	NA	NA
1283	0	0	0	0	0	NA	NA
MRY15_131	0	0	0	0	0	NA	NA
MRY15_117	0	0	0	0	0	NA	NA
20Ec_P_124	0	0	0	0	0	NA	NA
FDAARGOS_403	0	0	0	0	0	EAEC	O104:H4
FDAARGOS_401	0	0	0	0	0	EAEC	O104:H4
KL53	0	0	0	0	0	UPEC	O18:H14
IMT16316	0	0	0	0	0	NA	NA
FDAARGOS_433	0	0	0	0	0	NA	NA
ATCC_43886	0	0	0	0	0	NA	NA
F5656C1	0	0	0	0	0	NA	NA
ATCC_43896	0	0	0	0	0	NA	NA
WG5	0	0	0	0	0	NA	NA
BH100_substr._MG2014	0	0	0	0	0	NA	NA
LS4	0	0	0	0	0	NA	NA
CREC_532	0	0	0	0	0	NA	NA
AR_0014	0	0	0	0	0	NA	NA
CREC_629	0	0	0	0	0	NA	NA
CREC_544	0	0	0	0	0	NA	NA
CREC_591	0	0	0	0	0	NA	NA
AR_0011	0	0	0	0	0	NA	NA
AR_0019	0	0	0	0	0	NA	NA
AR_0017	0	0	0	0	0	NA	NA
CV839_15	0	0	0	0	0	NA	NA
AMA1167	0	0	0	0	0	NA	NA
WCHEC025943	0	0	0	0	0	NA	NA
SC516	0	0	0	0	0	NA	NA
ExPEC_XM	0	0	0	0	0	NA	NA
MS8345	0	0	0	0	0	NA	NA
DH5alpha	0	0	0	0	0	NA	NA
SCEC020023	0	0	0	0	0	NA	NA
14EC017	0	0	0	0	0	NA	NA
14EC020	0	0	0	0	0	NA	NA
14EC029	0	0	0	0	0	NA	NA
14EC047	0	0	0	0	0	NA	NA
14EC001	0	0	0	0	0	NA	NA
14EC007	0	0	0	0	0	NA	NA
BH100_substr._MG2017	0	0	0	0	0	UPEC	NA
CRE1540	0	0	0	0	0	NA	NA
CRE1493	0	0	0	0	0	NA	NA
SMN197SH3	0	0	0	0	0	STEC	O177:H25
SMN152SH1	0	0	0	0	0	STEC	O177:H25
STEC299	0	0	0	0	0	STEC	O102:H18
SMN013SH2	0	0	0	0	0	STEC	O177:H25
SCEC020007	0	0	0	0	0	NA	NA
ML35	0	0	0	0	0	NA	NA
BH100L_substr._MG2017	0	0	0	0	0	UPEC	NA
CV839_06	0	0	0	0	0	NA	NA
CAR	0	0	0	0	0	NA	NA
LIM	0	0	0	0	0	NA	NA
CIT	0	0	0	0	0	NA	NA
BH100N_substr._MG2017	0	0	0	0	0	UPEC	NA
ECONIH5	0	0	0	0	0	NA	NA
ECONIH6	0	0	0	0	0	NA	NA
DTU_1	0	0	0	0	0	NA	NA
ECONIH4	0	0	0	0	0	NA	NA
FDAARGOS_144	0	0	0	0	0	NA	NA
WCHEC005237	0	0	0	0	0	NA	NA
AR_0077	0	0	0	0	0	NA	NA
13P477T	0	0	0	0	0	NA	NA
Combat2C1	0	0	0	0	0	NA	NA
Combat13F7	0	0	0	0	0	NA	NA
13KWH46	0	0	0	0	0	NA	NA
13P484A	0	0	0	0	0	NA	NA
13TMH22	0	0	0	0	0	NA	NA
13C1065T	0	0	0	0	0	NA	NA
13C1079T	0	0	0	0	0	NA	NA
FHI_NMBU_03	0	0	0	0	0	ExPEC/IPEC	O81:H6
7FA	0	0	0	0	0	NA	NA
6FA	0	0	0	0	0	NA	NA
6A	0	0	0	0	0	NA	NA
3FA	0	0	0	0	0	NA	NA
3A	0	0	0	0	0	NA	NA
9A	0	0	0	0	0	NA	NA
9FA	0	0	0	0	0	NA	NA
8A	0	0	0	0	0	NA	NA
5A	0	0	0	0	0	NA	NA
2FA	0	0	0	0	0	NA	NA
1FA	0	0	0	0	0	NA	NA
HS13_1	0	0	0	0	0	NA	NA
KBN10P04869	0	0	0	0	0	NA	NA
8FA	0	0	0	0	0	NA	NA
7A	0	0	0	0	0	NA	NA
5FA	0	0	0	0	0	NA	NA
4FA	0	0	0	0	0	NA	NA
4A	0	0	0	0	0	NA	NA
2F_0	0	0	0	0	0	NA	NA
2A	0	0	0	0	0	NA	NA
1A	0	0	0	0	0	NA	NA
WB61	0	0	0	0	0	NA	NA
ESY003	0	0	0	0	0	NA	NA
EBJ001	0	0	0	0	0	NA	NA
ESY001	0	0	0	0	0	NA	NA
EJN001	0	0	0	0	0	NA	NA
ESY002	0	0	0	0	0	NA	NA
AR_0369	0	0	0	0	0	NA	NA
13P460A	0	0	0	0	0	NA	NA
AS19_RrmA_	0	0	0	0	0	NA	NA
EC11	0	0	0	0	0	NA	NA
AR_0081	0	0	0	0	0	NA	NA
AR_0374	0	0	0	0	0	NA	NA
RM14721	0	0	0	0	0	NA	NA
2015C_3163	0	0	0	0	0	STEC	O103:H2
2014C_4135	0	0	0	0	0	STEC	O113:H21
2013C_3033	0	0	0	0	0	STEC	O146:H21
2013C_4830	0	0	0	0	0	STEC	O165:H25
2014C_3051	0	0	0	0	0	STEC	O71:H11
2015C_3121	0	0	0	0	0	STEC	O91:H14
2014C_3307	0	0	0	0	0	STEC	O178:H19
2013C_4404	0	0	0	0	0	STEC	O91:H14
2015C_4944	0	0	0	0	0	STEC	O26:H11
2013C_3252	0	0	0	0	0	STEC	O69:H11
2013C_3492	0	0	0	0	0	STEC	O172:H25
2014C_3338	0	0	0	0	0	STEC	STEC
2014C_3050	0	0	0	0	0	STEC	O118/O151:H16
2014C_3061	0	0	0	0	0	STEC	O156:H25
89_3156	0	0	0	0	0	STEC	O174:H21
2015C_3905	0	0	0	0	0	STEC	O181:H49
2012C_4502	0	0	0	0	0	STEC	O185:H28
2014C_3097	0	0	0	0	0	STEC	O181:H49
2013C_3513	0	0	0	0	0	STEC	O186:H11
00_3076	0	0	0	0	0	STEC	O113:H21
2013C_4974	0	0	0	0	0	STEC	O5:H9
2014C_3011	0	0	0	0	0	STEC	O177:H25
88_3510	0	0	0	0	0	STEC	O172:H25
97_3250	0	0	0	0	0	STEC	O26:H11
2015C_4136CT1	0	0	0	0	0	STEC	O145:H34
2013C_4225	0	0	0	0	0	STEC	O103:H11
2013C_4538	0	0	0	0	0	STEC	O118:H16
2014C_3003	0	0	0	0	0	STEC	O76:H19
2012EL_2448	0	0	0	0	0	STEC	O91:H14
86_3153	0	0	0	0	0	STEC	O5:H9
2013C_3181	0	0	0	0	0	STEC	O113:H21
2015C_3107	0	0	0	0	0	STEC	O121:H19
2013C_3277	0	0	0	0	0	STEC	O26:H11
2014C_4587	0	0	0	0	0	STEC	OUND:H19
2014C_3655	0	0	0	0	0	STEC	O121:H19
2012C_4606	0	0	0	0	0	STEC	O26:H11
2013C_4991	0	0	0	0	0	STEC	O80:H2
2014C_4639	0	0	0	0	0	STEC	O26:H11
05_3629	0	0	0	0	0	STEC	O8:H16
2014C_3057	0	0	0	0	0	STEC	O26:H11
2011C_4251	0	0	0	0	0	STEC	O45:H2
2014C_3599	0	0	0	0	0	STEC	O121:H19
2013C_4390	0	0	0	0	0	STEC	O76:H19
88_3001	0	0	0	0	0	STEC	O165:H25
2014C_4423	0	0	0	0	0	STEC	O121:H19
90_3040	0	0	0	0	0	STEC	O172:H25
95_3322	0	0	0	0	0	STEC	O22:H5
2013C_4187	0	0	0	0	0	STEC	O71:H11
2014C_4705	0	0	0	0	0	STEC	O112:H21
MS7163	0	0	0	0	0	ExPEC	O45:K1:H7
CFSAN064036	0	0	0	0	0	NA	NA
675SK2	0	0	0	0	0	NA	NA
HKUOPY1	0	0	0	0	0	NA	NA
S165	0	0	0	0	0	NA	NA
S219	0	0	0	0	0	NA	NA
S190	0	0	0	0	0	NA	NA
26561	0	0	0	0	0	NA	NA
RM14723	0	0	0	0	0	NA	NA
RM14715	0	0	0	0	0	NA	NA
WCHEC005784	0	0	0	0	0	NA	NA
J53	0	0	0	0	0	NA	NA
ME8067	0	0	0	0	0	NA	NA
AR437	0	0	0	0	0	NA	NA
AR435	0	0	0	0	0	NA	NA
AR436	0	0	0	0	0	NA	NA
AR434	0	0	0	0	0	NA	NA
ZJ3920	0	0	0	0	0	NA	NA
S104	0	0	0	0	0	NA	NA
H9Ecoli	0	0	0	0	0	NA	NA
ECCRA_119	0	0	0	0	0	NA	NA
VH1	0	0	0	0	0	NA	NA
WCHEC035053S1G0	0	0	0	0	0	NA	NA
RM10466	0	0	0	0	0	STEC	O113
DA33133	0	0	0	0	0	NA	ST2
DA33135	0	0	0	0	0	NA	ST506
E41_1	0	0	0	0	0	NA	NA
AR_0085	0	0	0	0	0	NA	NA
2016C_3878	0	0	0	0	0	NA	NA
HS30_1	0	0	0	0	0	NA	NA
51008369SK1	0	0	0	0	0	NA	NA
WCHEC035148	0	0	0	0	0	NA	NA
SC	0	0	0	0	0	NA	NA
AR_452	0	0	0	0	0	NA	NA
AR_451	0	0	0	0	0	NA	NA
99_3165	0	0	0	0	0	NA	NA
AMSHJX01	0	0	0	0	0	NA	NA
AMSCJX02	0	0	0	0	0	NA	NA
CFSAN064035	0	0	0	0	0	NA	NA
MCJCHV_1	0	0	0	0	0	ExPEC	O75:H5:K1
Es_ST80_L1_NDM_10_2017	0	0	0	0	0	ExPEC	O2:H7
Es_ST410_NW1_NDM_09_2017	0	0	0	0	0	STEC	O8:H21
M16807	0	0	0	0	0	NA	NA
FORC_064	0	0	0	0	0	NA	NA
Es_ST2350_SE1_NDM_03_2018	0	0	0	0	0	ExPEC	O8:H49
C600	0	0	0	0	0	NA	NA
CFSAN061769	0	0	0	0	0	NA	NA
CFSAN061761	0	0	0	0	0	NA	NA
CFSAN061762	0	0	0	0	0	NA	NA
CFSAN061772	0	0	0	0	0	NA	NA
cq9	0	0	0	0	0	NA	NA
UK_Dog_Liverpool	0	0	0	0	0	NA	NA
2452	0	0	0	0	0	NA	NA
NCCP15648	0	0	0	0	0	NA	NA
E706	0	0	0	0	0	NA	NA
E308	0	0	0	0	0	NA	NA
FORC_069	0	0	0	0	0	NA	NA
ATCC_700415	0	0	0	0	0	UPEC	O4:H5
GE3	0	0	0	0	0	NA	NA
AR_0086	0	0	0	0	0	NA	NA
ECCWS199	0	0	0	0	0	NA	NA
AR_0089	0	0	0	0	0	NA	NA
BE2_5	0	0	0	0	0	NA	NA
W2_5	0	0	0	0	0	NA	NA
W5_6	0	0	0	0	0	NA	NA
CP53	0	0	0	0	0	NA	NA
ATCC_11775	0	0	0	0	0	NA	NA
ECCHD184	0	0	0	0	0	NA	NA
L73	0	0	0	0	0	NA	NA
WCHEC020031	0	0	0	0	0	NA	NA
ER1709	0	0	0	0	0	NA	NA
FDAARGOS_536	0	0	0	0	0	NA	NA
FDAARGOS_497	0	0	0	0	0	NA	NA
2004_2_1	0	0	0	0	0	NA	NA
4_0	0	0	0	0	0	NA	NA
2022_4_4	0	0	0	0	0	NA	NA
2004_1_1	0	0	0	0	0	NA	NA
SA186	0	0	0	0	0	UPEC	O25b
M217	0	0	0	0	0	NA	NA
504838	0	0	0	0	0	NA	NA
504237	0	0	0	0	0	NA	NA
204446	0	0	0	0	0	NA	NA
203740	0	0	0	0	0	NA	NA
214_4	0	0	0	0	0	NA	NA
510016	0	0	0	0	0	NA	NA
503829	0	0	0	0	0	NA	NA
300709	0	0	0	0	0	NA	NA
103605	0	0	0	0	0	NA	NA
720632	0	0	0	0	0	NA	NA
602354	0	0	0	0	0	NA	NA
600468	0	0	0	0	0	NA	NA
504239	0	0	0	0	0	NA	NA
504211	0	0	0	0	0	NA	NA
503440	0	0	0	0	0	NA	NA
503025	0	0	0	0	0	NA	NA
120899	0	0	0	0	0	NA	NA
E2865	0	0	0	0	0	NA	NA
SK1144	0	0	0	0	0	NA	NA
L37	0	0	0	0	0	NA	NA
EC17GD31	0	0	0	0	0	NA	NA
L65	0	0	0	0	0	NA	NA
ECZP248	0	0	0	0	0	NA	NA
ECCNB20_2	0	0	0	0	0	NA	NA
MT102	0	0	0	0	0	NA	NA
EC25	0	0	0	0	0	NA	NA
RS571	0	0	0	0	0	NA	NA
NissleGFP_pZE21	0	0	0	0	0	NA	NA
U13A	0	0	0	0	0	NA	NA
CRE1	0	0	0	0	0	NA	NA
CRE10	0	0	0	0	0	NA	NA
FORC_082	0	0	0	0	0	NA	NA
U14A	0	0	0	0	0	NA	NA
U12A	0	0	0	0	0	NA	NA
U15A	0	0	0	0	0	NA	NA
CVM_N17EC0320	0	0	0	0	0	NA	NA
WCHEC025970	0	0	0	0	0	NA	NA
S65EC	0	0	0	0	0	NA	NA
L725	0	0	0	0	0	NA	NA
D72	0	0	0	0	0	NA	NA
CFSAN027346	0	0	0	0	0	NA	NA
CFSAN027350	0	0	0	0	0	NA	NA
CFSAN027343	0	0	0	0	0	NA	NA
CJ236	0	0	0	0	0	NA	NA
BH212	0	0	0	0	0	NA	NA
FORC_081	0	0	0	0	0	NA	NA
1517k	0	0	0	0	0	NA	NA
GZ04_0086	0	0	0	0	0	NA	NA
2_HS_C	0	0	0	0	0	NA	NA
04_00955	0	0	0	0	0	NA	NA
PF9285	0	0	0	0	0	NA	NA
PigCaeca_2	0	0	0	0	0	NA	NA
PigCaeca_1	0	0	0	0	0	NA	NA
377323_2f	0	0	0	0	0	NA	NA
382634_2f	0	0	0	0	0	NA	NA
YSP8_1	0	0	0	0	0	NA	NA
G3X16_2	0	0	0	0	0	NA	NA
EC_129	0	0	0	0	0	NA	NA
JML285	0	0	0	0	0	NA	NA
NS_NP030	0	0	0	0	0	NA	NA
SI_NP020	0	0	0	0	0	NA	NA
AR24.2b	0	0	0	0	0	NA	NA
BA22372	0	0	0	0	0	NA	NA
BE104	0	0	0	0	0	NA	NA
KR2009	0	0	0	0	0	NA	NA
EK2009	0	0	0	0	0	NA	NA
S17_1	0	0	0	0	0	NA	NA
3385	0	0	0	0	0	NA	NA
K71_77	0	0	0	0	0	NA	NA
FC853_EC	0	0	0	0	0	NA	NA
A1_181	0	0	0	0	0	NA	NA
FDAARGOS_772	0	0	0	0	0	NA	NA
NIPH17_0020	0	0	0	0	0	NA	NA
NIPH17_0036	0	0	0	0	0	NA	NA
MSHS_472	0	0	0	0	0	UPEC	O82:NM
MSHS_133	0	0	0	0	0	STEC	O24:NM
ECOL_18_VL_LA_PA_Ryan_0026	0	0	0	0	0	NA	NA
Ec40743	0	0	0	0	0	NA	NA
PU_1	0	0	0	0	0	NA	NA
BCE049	0	0	0	0	0	NA	NA
UPEC132	0	0	0	0	0	NA	NA
KCJ3K291	0	0	0	0	0	NA	NA
LD91_1	0	0	0	0	0	NA	NA
NCYU_29_19	0	0	0	0	0	NA	NA
NCYU_25_82	0	0	0	0	0	NA	NA
NCYU_24_74	0	0	0	0	0	NA	NA
NCYU_21_79	0	0	0	0	0	NA	NA
CFSAN061766	0	0	0	0	0	NA	NA
ATCC_BAA_196	0	0	0	0	0	NA	NA
90_9133	0	0	0	0	0	EAEC	O128:H2
ATCC_51435	0	0	0	0	0	NA	NA
D8_1	0	0	0	0	0	EAEC	O104:H4
RM9088	0	0	0	0	0	NA	NA
RM10410	0	0	0	0	0	NA	NA
YY76_1	0	0	0	0	0	NA	NA
Ec_050	0	0	0	0	0	NA	NA
AR_Bank__0349	0	0	0	0	0	NA	NA
MDS42_substr._SynA	0	0	0	0	0	NA	NA
MDS42_substr._SynC	0	0	0	0	0	NA	NA
SynAC_substr._MDS42	0	0	0	0	0	NA	NA
FIF_Pf	0	0	0	0	0	NA	NA
FusL08	0	0	0	0	0	NA	NA
FusInv	0	0	0	0	0	NA	NA
FusReg	0	0	0	0	0	NA	NA
Fis2_e4	0	0	0	0	0	NA	NA
Fis2_e3	0	0	0	0	0	NA	NA
ST130	0	0	0	0	0	NA	NA
ESBL_15	0	0	0	0	0	NA	NA
ETEC6	0	0	0	0	0	NA	NA
CVM_N56338	0	0	0	0	0	NA	NA
CVM_N56639	0	0	0	0	0	NA	NA
CVM_N55972	0	0	0	0	0	NA	NA
CVM_N62675	0	0	0	0	0	NA	NA
CVM_N16EC0140	0	0	0	0	0	NA	NA
CVM_N17EC0211	0	0	0	0	0	NA	NA
CVM_N16EC0879	0	0	0	0	0	NA	NA
CVM_N17EC1164	0	0	0	0	0	NA	NA
AR202.2	0	0	0	0	0	NA	O:H9
AR216.2b	0	0	0	0	0	NA	O:H9
ST95_32	0	0	0	0	0	NA	NA
1500	0	0	0	0	0	NA	NA
RM13752	0	0	0	0	0	NA	NA
RM13745	0	0	0	0	0	NA	NA
RM11911	0	0	0	0	0	NA	NA
RM9245	0	0	0	0	0	NA	NA
SJ7	0	0	0	0	0	NA	NA
YPE10	0	0	0	0	0	NA	NA
YPE12	0	0	0	0	0	NA	NA
YPE3	0	0	0	0	0	NA	NA
PK6	0	0	0	0	0	NA	O162:O89:H10
ecMN1F	0	0	0	0	0	NA	NA
JME67	0	0	0	0	0	NA	NA
JME65	0	0	0	0	0	NA	NA
JME64	0	0	0	0	0	NA	NA
JME66	0	0	0	0	0	NA	NA
XDL	0	0	0	0	0	NA	NA
GSH8M_2	0	0	0	0	0	NA	NA
LAU_OXA	0	0	0	0	0	NA	NA
ET12567	0	0	0	0	0	NA	NA
CCUG_73778	0	0	0	0	0	NA	NA
AUSMDU00014361	0	0	0	0	0	NA	NA
INSC1002	0	0	0	0	0	NA	NA
SL112	0	0	0	0	0	NA	NA
AQ15	0	0	0	0	0	NA	NA
1916D18	0	0	0	0	0	NA	NA
1916D6	0	0	0	0	0	NA	NA
1919D3	0	0	0	0	0	NA	NA
1919D62	0	0	0	0	0	NA	NA
EC2	0	0	0	0	0	NA	NA
ECO2947	0	0	0	0	0	NA	NA
NT1F31	0	0	0	0	0	NA	NA
PT109	0	0	0	0	0	NA	NA
P43A	0	0	0	0	0	NA	NA
P276M	0	0	0	0	0	NA	NA
P59A	0	0	0	0	0	NA	NA
C27A	0	0	0	0	0	NA	NA
P225M	0	0	0	0	0	NA	NA
152661	0	0	0	0	0	NA	NA
K_12	0	0	0	0	0	NA	NA
BL21_AI	0	0	0	0	0	NA	NA
CFS3246	0	0	0	0	0	NA	NA
CFS3273	0	0	0	0	0	NA	NA
CFS3292	0	0	0	0	0	NA	NA
CFS3313	0	0	0	0	0	NA	NA
NCCP_15955	0	0	0	0	0	NA	NA
NCCP_14540	0	0	0	0	0	NA	NA
2EC1	0	0	0	0	0	NA	NA
94EC	0	0	0	0	0	NA	NA
LD27_1	0	0	0	0	0	NA	NA
LD39_1	0	0	0	0	0	NA	NA
LD26_1	0	0	0	0	0	NA	NA
LD22_1	0	0	0	0	0	NA	NA
PE15	0	0	0	0	0	NA	NA
STEC719	0	0	0	0	0	NA	NA
STEC711	0	0	0	0	0	NA	NA
STEC409	0	0	0	0	0	NA	NA
STEC388	0	0	0	0	0	NA	NA
STEC367	0	0	0	0	0	NA	NA
STEC316	0	0	0	0	0	NA	NA
STEC313	0	0	0	0	0	NA	NA
STEC309	0	0	0	0	0	NA	NA
STEC005	0	0	0	0	0	NA	NA
GZEC065	0	0	0	0	0	NA	NA
201609	0	0	0	0	0	NA	NA
2407_a	0	0	0	0	0	NA	NA
11573_a_1	0	0	0	0	0	NA	NA
10802_a	0	0	0	0	0	NA	NA
10754_a_1	0	0	0	0	0	NA	NA
S9	0	0	0	0	0	NA	NA
1932_4_1	0	0	0	0	0	NA	NA
S64	0	0	0	0	0	NA	NA
S61	0	0	0	0	0	NA	NA
S53	0	0	0	0	0	NA	NA
S163	0	0	0	0	0	NA	NA
S164	0	0	0	0	0	NA	NA
S38	0	0	0	0	0	NA	NA
NBRC_3301	0	0	0	0	0	NA	NA
ChlosBP_23_1	0	0	0	0	0	NA	NA
PapRG_06_3	0	0	0	0	0	NA	NA
GW_AmxH19	0	0	0	0	0	NA	NA
E138	0	0	0	0	0	NA	NA
E300	0	0	0	0	0	NA	NA
E302	0	0	0	0	0	NA	NA
EC28	0	0	0	0	0	NA	NA
IVRI_Kol_CP4	0	0	0	0	0	NA	NA
CM_IVRI_KOL_1	0	0	0	0	0	NA	NA
ZF31	0	0	0	0	0	NA	NA
ZF34	0	0	0	0	0	NA	NA
UMB200201_11	0	0	0	0	0	NA	NA
3R	0	0	0	0	0	NA	NA
HH12	0	0	0	0	0	NA	NA
p11A	0	0	0	0	0	NA	NA
p10A	0	0	0	0	0	NA	NA
p4A	0	0	0	0	0	NA	NA
JL05	0	0	0	0	0	NA	NA
2017.15.01CC	0	0	0	0	0	NA	NA
2017.01.04CC	0	0	0	0	0	NA	NA
2018_01_1CC	0	0	0	0	0	NA	NA
2018_06_4CC	0	0	0	0	0	NA	NA
2018_10_1CC	0	0	0	0	0	NA	NA
2018_11_3CC	0	0	0	0	0	NA	NA
2018.02.02CC	0	0	0	0	0	NA	NA
T28R	0	0	0	0	0	NA	NA
IBS28	0	0	0	0	0	NA	NA
T16R	0	0	0	0	0	NA	NA
STB20_1	0	0	0	0	0	NA	NA
52148	0	0	0	0	0	NA	NA
CAU16175	0	0	0	0	0	NA	NA
PapM_36_2	0	0	0	0	0	NA	NA
09_02E	0	0	0	0	0	NA	NA
8_3_DC15	0	0	0	0	0	NA	NA
8_3_Ti3	0	0	0	0	0	NA	NA
S54	0	0	0	0	0	NA	NA
SFE8	0	0	0	0	0	NA	NA
SCZE5	0	0	0	0	0	NA	NA
SCU_108	0	0	0	0	0	NA	NA
SCU_111	0	0	0	0	0	NA	NA
SCU_112	0	0	0	0	0	NA	NA
SCU_116	0	0	0	0	0	NA	NA
SCU_118	0	0	0	0	0	NA	NA
SCU_122	0	0	0	0	0	NA	NA
SCU_123	0	0	0	0	0	NA	NA
SCU_124	0	0	0	0	0	NA	NA
SCU_125	0	0	0	0	0	NA	NA
SCU_152	0	0	0	0	0	NA	NA
SCU_387	0	0	0	0	0	NA	NA
SCU_484	0	0	0	0	0	NA	NA
CVM_N18EC0432	0	0	0	0	0	NA	NA
C21	0	0	0	0	0	NA	NA
SCU_101	0	0	0	0	0	NA	NA
ATCC_25922	0	0	0	0	0	NA	NA
HB37	0	0	0	0	0	NA	NA
SCU_306	0	0	0	0	0	NA	NA
SCU_106	0	0	0	0	0	NA	NA
SCU_485	0	0	0	0	0	NA	NA
SCU_308	0	0	0	0	0	NA	NA
SCU_204	0	0	0	0	0	NA	NA
NEBExpress_Iq	0	0	0	0	0	NA	NA
T7Express_Crystal	0	0	0	0	0	NA	NA
T7Express_LysY	0	0	0	0	0	NA	NA
T7Express_LysYIq	0	0	0	0	0	NA	NA
NEBExpress	0	0	0	0	0	NA	NA
Nico21_DE3_	0	0	0	0	0	NA	NA
BL21	0	0	0	0	0	NA	NA
Dam_Dcm	0	0	0	0	0	NA	NA
NEB10_beta	0	0	0	0	0	NA	NA
NEB_Turbo	0	0	0	0	0	NA	NA
CP131_Sichuan	0	0	0	0	0	NA	NA
CP66_6_Sichuan	0	0	0	0	0	NA	NA
CP61_Sichuan	0	0	0	0	0	NA	NA
CP8_3_Sichuan	0	0	0	0	0	NA	NA
CP55_Sichuan	0	0	0	0	0	NA	NA
ampC_0069	0	0	0	0	0	NA	NA
SCU_176	0	0	0	0	0	NA	NA
SCU_171	0	0	0	0	0	NA	NA
SCU_115	0	0	0	0	0	NA	NA
SCU_483	0	0	0	0	0	NA	NA
SCU_479	0	0	0	0	0	NA	NA
SCU_390	0	0	0	0	0	NA	NA
SCU_121	0	0	0	0	0	NA	NA
SCU_120	0	0	0	0	0	NA	NA
SCU_113	0	0	0	0	0	NA	NA
SCU_104	0	0	0	0	0	NA	NA
MS6193	0	0	0	0	0	NA	NA
TUM18781	0	0	0	0	0	NA	NA
SCU_488	0	0	0	0	0	NA	NA
SCU_487	0	0	0	0	0	NA	NA
SCU_103	0	0	0	0	0	NA	NA
LWY24	0	0	0	0	0	NA	NA
MS6192	0	0	0	0	0	NA	NA
RM13322	0	0	0	0	0	STEC	O103:H2
SCU_321	0	0	0	0	0	NA	NA
AH01	0	0	0	0	0	NA	NA
AH25	0	0	0	0	0	NA	NA
AH62	0	0	0	0	0	NA	NA
EcPF40	0	0	0	0	0	UPEC	NA
EcPF18	0	0	0	0	0	UPEC	NA
EcPF16	0	0	0	0	0	UPEC	NA
EcPF14	0	0	0	0	0	UPEC	NA
EcPF7	0	0	0	0	0	UPEC	NA
EcPF5	0	0	0	0	0	UPEC	NA
M505	0	0	0	0	0	NA	NA
YJ1	0	0	0	0	0	NA	NA
YJ3	0	0	0	0	0	NA	NA
YJ4	0	0	0	0	0	NA	NA
YJ6	0	0	0	0	0	NA	NA
F070	0	0	0	0	0	NA	NA
17MR471	0	0	0	0	0	NA	NA
ARL09_232	0	0	0	0	0	NA	NA
357900	0	0	0	0	0	NA	NA
AMSCJX04	0	0	0	0	0	NA	NA
AH65	0	0	0	0	0	NA	NA
M1_5	0	0	0	0	0	NA	NA
AMSCJX03	0	0	0	0	0	NA	NA
FT130	0	0	0	0	0	NA	NA
K56_43_un	0	0	0	0	0	NA	NA
SY3626C5	0	0	0	0	0	NA	NA
SY3626C1	0	0	0	0	0	NA	NA
2D	0	0	0	0	0	NA	NA
WCHEC035123	0	0	0	0	0	NA	NA
WCHEC035125	0	0	0	0	0	NA	NA
5008	0	0	0	0	0	NA	NA
CE1803A	0	0	0	0	0	NA	NA
CE1628	0	0	0	0	0	NA	NA
1506	0	0	0	0	0	NA	NA
SY3626_hybrid	0	0	0	0	0	NA	NA
MBT_5	0	0	0	0	0	STEC	O26:H11
1990_1_1	0	0	0	0	0	NA	NA
1974_2_1	0	0	0	0	0	NA	NA
1963_2_1	0	0	0	0	0	NA	NA
1958_3_1	0	0	0	0	0	NA	NA
1933_6_1	0	0	0	0	0	NA	NA
1409	0	0	0	0	0	NA	NA
E2348_69	0	0	0	0	0	NA	NA
BUCT2930	0	0	0	0	0	NA	NA
US32	0	0	0	0	0	NA	NA
S19	0	0	0	0	0	NA	NA
V7	0	0	0	0	0	NA	NA
US31	0	0	0	0	0	NA	NA
US29	0	0	0	0	0	NA	NA
US12	0	0	0	0	0	NA	NA
US03	0	0	0	0	0	NA	NA
78_Pyelo	0	0	0	0	0	NA	NA
6_Pyelo	0	0	0	0	0	NA	NA
WP5_S17_ESBL_11	0	0	0	0	0	NA	NA
WP2_W18_CRE_03	0	0	0	0	0	NA	NA
WP2_W18_ESBL_08	0	0	0	0	0	NA	NA
WP2_S18_ESBL_07	0	0	0	0	0	NA	NA
WP2_S18_ESBL_08	0	0	0	0	0	NA	NA
WP3_W18_CRE_03	0	0	0	0	0	NA	NA
WP3_W18_ESBL_07	0	0	0	0	0	NA	NA
WP3_S18_ESBL_07	0	0	0	0	0	NA	NA
WP3_S18_ESBL_08	0	0	0	0	0	NA	NA
WP3_S18_ESBL_09	0	0	0	0	0	NA	NA
WP4_S17_ESBL_03	0	0	0	0	0	NA	NA
WP4_W18_ESBL_08	0	0	0	0	0	NA	NA
WP4_S18_ESBL_08	0	0	0	0	0	NA	NA
WP4_S18_ESBL_09	0	0	0	0	0	NA	NA
WP5_S17_ESBL_10	0	0	0	0	0	NA	NA
WP5_W18_ESBL_11	0	0	0	0	0	NA	NA
WP5_S18_ESBL_08	0	0	0	0	0	NA	NA
WP5_S18_ESBL_09	0	0	0	0	0	NA	NA
WP7_S17_ESBL_04	0	0	0	0	0	NA	NA
WP8_S17_ESBL_05	0	0	0	0	0	NA	NA
WP8_S18_CRE_02	0	0	0	0	0	NA	NA
BEC1_S17_ESBL_07	0	0	0	0	0	NA	NA
IDR1900005638_01_02	0	0	0	0	0	NA	NA
276.2	0	0	0	0	0	NA	NA
S181.1	0	0	0	0	0	NA	NA
S64.1	0	0	0	0	0	NA	NA
S56.2	0	0	0	0	0	NA	NA
S34.1	0	0	0	0	0	NA	NA
S162.2	0	0	0	0	0	NA	NA
S101.3	0	0	0	0	0	NA	NA
S268.2	0	0	0	0	0	NA	NA
N18_04097	0	0	0	0	0	NA	NA
G8	0	0	0	0	0	NA	NA
G6_7	0	0	0	0	0	NA	NA
G4_9	0	0	0	0	0	NA	NA
G3_10	0	0	0	0	0	NA	NA
G5	0	0	0	0	0	NA	NA
G1_2	0	0	0	0	0	NA	NA
MFDpir	0	0	0	0	0	NA	NA
ST18	0	0	0	0	0	NA	NA
EC96	0	0	0	0	0	NA	NA
EC931	0	0	0	0	0	NA	NA
UPEC_U013	0	0	0	0	0
DA61218	0	0	0	0	0	NA	NA
EC93	0	0	0	0	0	NA	NA
HUE1	0	0	0	0	0	NA	NA
WEM25	0	0	0	0	0	NA	NA
SMBL	0	0	0	0	0	NA	NA
JS316	0	0	0	0	0	NA	NA
C311	0	0	0	0	0	NA	NA
L3Cip3	0	0	0	0	0	NA	NA
UTI89	0	0	0	0	0	UPEC
AML001_ev03	0	0	0	0	0	NA	NA
AML001_ev02	0	0	0	0	0	NA	NA
AML001_ev01	0	0	0	0	0	NA	NA
AML001_par	0	0	0	0	0	NA	NA
AML003_ev03	0	0	0	0	0	NA	NA
AML003_ev02	0	0	0	0	0	NA	NA
AML003_ev01	0	0	0	0	0	NA	NA
AML002_ev03	0	0	0	0	0	NA	NA
AML003_par	0	0	0	0	0	NA	NA
AML002_ev02	0	0	0	0	0	NA	NA
AML002_ev01	0	0	0	0	0	NA	NA
AML002_par	0	0	0	0	0	NA	NA
NT1N34	0	0	0	0	0	NA	NA
NT1W25	0	0	0	0	0	NA	NA
NT1N28	0	0	0	0	0	NA	NA
NT1W22	0	0	0	0	0	NA	NA
NT1N31	0	0	0	0	0	NA	NA
NT1N25	0	0	0	0	0	NA	NA
NT1F34	0	0	0	0	0	NA	NA
NT1F25	0	0	0	0	0	NA	NA
NT1F10	0	0	0	0	0	NA	NA
KC_Dl_1	0	0	0	0	0	NA	NA
ERP001	0	0	0	0	0	NA	NA
STW0522_31	0	0	0	0	0	NA	NA
STN0717_20	0	0	0	0	0	NA	NA
THO_003	0	0	0	0	0	NA	NA
THO_006	0	0	0	0	0	NA	NA
THO_015	0	0	0	0	0	NA	NA
18TN10VL01_EC	0	0	0	0	0	NA	NA
18GA07VL08_EC	0	0	0	0	0	NA	NA
18GA07VL07_EC	0	0	0	0	0	NA	NA
18SC05VL02_EC	0	0	0	0	0	NA	NA
18SC04V04_EC	0	0	0	0	0	NA	NA
18SC04V02_EC	0	0	0	0	0	NA	NA
2492	0	0	0	0	0	NA	NA
25DN	0	0	0	0	0	NA	NA
MG1655_substrain_BOP27	0	0	0	0	0	NA	NA
R1	0	0	0	0	0	NA	NA
JE86_ST02	0	0	0	0	0	NA	NA
JE86_ST05	0	0	0	0	0	NA	NA
CETR3G40	0	0	0	0	0	NA	NA
CETR2G40	0	0	0	0	0	NA	NA
CETR1G40	0	0	0	0	0	NA	NA
BZKR3G40	0	0	0	0	0	NA	NA
BZKR2G40	0	0	0	0	0	NA	NA
Res13_Sevr_PER06_05_b_A	0	0	0	0	0	NA	O-untypeable:H4
Res13_Lact_PER12_33_A	0	0	0	0	0	NA	O-untypeable:H4
Res13_Lact_PER04_33	0	0	0	0	0	NA	O-untypeable:H4
Res13_Lact_PER02_33	0	0	0	0	0	NA	O-untypeable:H4
Res13_Lact_PEA06_10	0	0	0	0	0	NA	O-untypeable:H11
Res13_Lact_PEB14_36	0	0	0	0	0	NA	O-untypeable:H11
Res13_Lact_PEB01_20	0	0	0	0	0	NA	O86:H-untypeable
Res13_Lact_ER02_39	0	0	0	0	0	NA	O-untypeable:H4
Res13_Lact_EB12_05	0	0	0	0	0	NA	O-untypeable:H11
S20	0	0	0	0	0	NA	O11:H25
W60	0	0	0	0	0	NA	NA
Eco_15	0	0	0	0	0	NA	NA
FDAARGOS_945	0	0	0	0	0	NA	NA
FDAARGOS_944	0	0	0	0	0	NA	NA
FDAARGOS_943	0	0	0	0	0	NA	NA
FDAARGOS_941	0	0	0	0	0	NA	NA
FDAARGOS_1058	0	0	0	0	0	NA	NA
FDAARGOS_1059	0	0	0	0	0	NA	NA
ZLWT	0	0	0	0	0	NA	NA
Res13_Lact_PEB09_33	0	0	0	0	0	NA	O82 (99.84):H31 (100.0)
STEC2018_607	0	0	0	0	0	NA	NA
STEC2018_553	0	0	0	0	0	NA	NA
STEC2017_197	0	0	0	0	0	NA	NA
STEC17_190	0	0	0	0	0	NA	NA
STEC17_183	0	0	0	0	0	NA	NA
S19_651	0	0	0	0	0	NA	NA
S19_141	0	0	0	0	0	NA	NA
P15_385	0	0	0	0	0	NA	NA
2018_166	0	0	0	0	0	NA	NA
1EC213	0	0	0	0	0	NA	OUT:H4
1EC187	0	0	0	0	0	NA	O8:H9
QEC11_421	0	0	0	0	0	NA	NA
2018_18.25PC	0	0	0	0	0	NA	NA
TCM3e1	0	0	0	0	0	NA	NA
TA8571	0	0	0	0	0	NA	NA
CV601	0	0	0	0	0	NA	NA
U90	0	0	0	0	0	NA	NA
FDAARGOS_1077	0	0	0	0	0	NA	NA
M_17	0	0	0	0	0	NA	NA
MS1170	0	0	0	0	0	NA	NA
503046	0	0	0	0	0	NA	NA
EF7_18_58	0	0	0	0	0	NA	NA
J53_p1_pV_hybrid_1	0	0	0	0	0	NA	NA
RIVM_C029324	0	0	0	0	0	NA	NA
RIVM_C029494	0	0	0	0	0	NA	NA
RIVM_C028497	0	0	0	0	0	NA	NA
RIVM_C028786	0	0	0	0	0	NA	NA
RIVM_C028724	0	0	0	0	0	NA	NA
RIVM_C028620	0	0	0	0	0	NA	NA
RIVM_C017887	0	0	0	0	0	NA	NA
RIVM_C018404	0	0	0	0	0	NA	NA
RIVM_C011532	0	0	0	0	0	NA	NA
RUT3575	0	0	0	0	0	NA	NA
FHI_NMBU_11	0	0	0	0	0	STEC	O128ab:H2
FHI_NMBU_10	0	0	0	0	0	STEC	O146:H21
XH988	0	0	0	0	0	NA	NA
XH993	0	0	0	0	0	NA	NA
XH992	0	0	0	0	0	NA	NA
BW25113_substr._CHXR1G20	0	0	0	0	0	NA	NA
BW25113_substr._CHXR2G20	0	0	0	0	0	NA	NA
DE17	0	0	0	0	0	NA	NA
FDAARGOS_1260	0	0	0	0	0	NA	NA
FDAARGOS_1261	0	0	0	0	0	NA	NA
FDAARGOS_1251	0	0	0	0	0	NA	NA
FDAARGOS_1255	0	0	0	0	0	NA	NA
FDAARGOS_1256	0	0	0	0	0	NA	NA
FDAARGOS_1254	0	0	0	0	0	NA	NA
FDAARGOS_1249	0	0	0	0	0	NA	NA
FDAARGOS_1257	0	0	0	0	0	NA	NA
FDAARGOS_1264	0	0	0	0	0	NA	NA
FDAARGOS_1258	0	0	0	0	0	NA	NA
E41	0	0	0	0	0	NA	NA
ECY44	0	0	0	0	0	NA	NA
EA7	0	0	0	0	0	NA	NA
EA2	0	0	0	0	0	NA	NA
EA13	0	0	0	0	0	NA	NA
FDAARGOS_1268	0	0	0	0	0	NA	NA
FDAARGOS_1262	0	0	0	0	0	NA	NA
FDAARGOS_1267	0	0	0	0	0	NA	NA
FDAARGOS_1252	0	0	0	0	0	NA	NA
FDAARGOS_1248	0	0	0	0	0	NA	NA
FDAARGOS_1253	0	0	0	0	0	NA	NA
FDAARGOS_1259	0	0	0	0	0	NA	NA
FDAARGOS_1250	0	0	0	0	0	NA	NA
FDAARGOS_1265	0	0	0	0	0	NA	NA
FDAARGOS_1266	0	0	0	0	0	NA	NA
FDAARGOS_1295	0	0	0	0	0	NA	NA
FDAARGOS_1286	0	0	0	0	0	NA	NA
FDAARGOS_1302	0	0	0	0	0	NA	NA
FDAARGOS_1373	0	0	0	0	0	NA	NA
FDAARGOS_1304	0	0	0	0	0	NA	NA
FDAARGOS_1299	0	0	0	0	0	NA	NA
FDAARGOS_1300	0	0	0	0	0	NA	NA
FDAARGOS_1337	0	0	0	0	0	NA	NA
FDAARGOS_1293	0	0	0	0	0	NA	NA
FDAARGOS_1303	0	0	0	0	0	NA	NA
FDAARGOS_1372	0	0	0	0	0	NA	NA
FDAARGOS_1296	0	0	0	0	0	NA	NA
FDAARGOS_1287	0	0	0	0	0	NA	NA
FDAARGOS_1277	0	0	0	0	0	NA	NA
FDAARGOS_1301	0	0	0	0	0	NA	NA
FDAARGOS_1298	0	0	0	0	0	NA	NA
FDAARGOS_1292	0	0	0	0	0	NA	NA
FDAARGOS_1297	0	0	0	0	0	NA	NA
FDAARGOS_1283	0	0	0	0	0	NA	NA
FDAARGOS_1284	0	0	0	0	0	NA	NA
10R	0	0	0	0	0	NA	NA
CFSAN083829	0	0	0	0	0	NA	NA
CFSAN083828	0	0	0	0	0	NA	NA
CFSAN083827	0	0	0	0	0	NA	NA
ESC53083	0	0	0	0	0	NA	NA
BS74R_D	0	0	0	0	0	NA	NA
BS90R_A	0	0	0	0	0	NA	NA
BS15R_A	0	0	0	0	0	NA	NA
EM22_18_53	0	0	0	0	0	NA	NA
EM20_18_50	0	0	0	0	0	NA	NA
EM18_18_42	0	0	0	0	0	NA	NA
EM10_18_28	0	0	0	0	0	NA	NA
EM06_18_14	0	0	0	0	0	NA	NA
EM03_18_08	0	0	0	0	0	NA	NA
EF7_18_51	0	0	0	0	0	NA	NA
EH10_18_47	0	0	0	0	0	NA	NA
EH09_18_41	0	0	0	0	0	NA	NA
EH08_18_36	0	0	0	0	0	NA	NA
EH01_18_04_A	0	0	0	0	0	NA	NA
EH01_18_02	0	0	0	0	0	NA	NA
99COLEC	0	0	0	0	0	NA	NA
40EC	0	0	0	0	0	NA	NA
65COLEC	0	0	0	0	0	NA	NA
30COLEC	0	0	0	0	0	NA	NA
C439	0	0	0	0	0	NA	NA
RCAD0514	0	0	0	0	0	NA	NA
LZYWN_4	0	0	0	0	0	NA	NA
IR53017	0	0	0	0	0	NA	NA
11202	0	0	0	0	0	NA	NA
SP15	0	0	0	0	0	NA	NA
EcPNK006	0	0	0	0	0	UPEC	NA
EcPF20	0	0	0	0	0	UPEC	NA
UPEC129	0	0	0	0	0	UPEC	NA
MIN6	0	0	0	0	0	NA	NA
AR_Bank__0346	0	0	0	0	0	NA	NA
K1508	0	0	0	0	0	NA	NA
SBF45	0	0	0	0	0	NA	NA
SBF22	0	0	0	0	0	NA	NA
P19_598	0	0	0	0	0	NA	NA
OW1E2	0	0	0	0	0	NA	NA
ESBL_DR28	0	0	0	0	0	NA	NA
ABW_S38	0	0	0	0	0	NA	NA
ABW_A33	0	0	0	0	0	NA	NA
ABW_A32	0	0	0	0	0	NA	NA
027_SK3	0	0	0	0	0	NA	NA
LWY6	0	0	0	0	0	NA	NA
EC_JS426	0	0	0	0	0	NA	NA
TCBK21G178	0	0	0	0	0	NA	NA
QDFD216	0	0	0	0	0	NA	NA
JA0265	0	0	0	0	0	NA	NA
JA0266	0	0	0	0	0	NA	NA
JA0257	0	0	0	0	0	NA	NA
NC101	0	0	0	0	0	NA	NA
PK5074	0	0	0	0	0	NA	NA
EC2341	0	0	0	0	0	NA	NA
2547	0	0	0	0	0	NA	NA
T159A	0	0	0	0	0	NA	NA
EC50	0	0	0	0	0	NA	NA
E166	0	0	0	0	0	NA	NA
CT29	0	0	0	0	0	NA	NA
CT30	0	0	0	0	0	NA	NA
MFDS1006657	0	0	0	0	0	NA	NA
SH19PTE6	0	0	0	0	0	NA	NA
J_8	0	0	0	0	0	NA	NA
2022_5_19	0	0	0	0	0	NA	NA
tcmA_3	0	0	0	0	0	NA	NA
ATCC_98082	0	0	0	0	0	NA	NA
EC16	0	0	0	0	0	NA	NA
Ec387	0	0	0	0	0	NA	NA
JA0072	0	0	0	0	0	NA	NA
184_2aE	0	0	0	0	0	NA	NA
CS18F	0	0	0	0	0	NA	NA
TCM_B_2	0	0	0	0	0	NA	NA
EC_J_9	0	0	0	0	0	NA	NA
K_12_J53	0	0	0	0	0	NA	NA
no107	0	0	0	0	0	NA	NA
Stbl4	0	0	0	0	0	NA	NA
F11	0	0	0	0	0	NA	NA
Survcare253	0	0	0	0	0	NA	NA
Survcare045	0	0	0	0	0	NA	NA
Y18J	0	0	0	0	0	NA	NA
AVS0096	0	0	0	0	0	NA	NA
E2	0	0	0	0	0	NA	NA
B7A	0	0	0	0	0	NA	NA
E7476	0	0	0	0	0	NA	NA
WS3294A	0	0	0	0	0	NA	NA
WS4437A_1	0	0	0	0	0	NA	NA
025542_1	0	0	0	0	0	NA	NA
WS1933D	0	0	0	0	0	NA	NA
TW10722	0	0	0	0	0	NA	NA
TW10598	0	0	0	0	0	NA	NA
TW10590	0	0	0	0	0	NA	NA
TW11681	0	0	0	0	0	NA	NA
TD225_C4	0	0	0	0	0	NA	NA
E275_a	0	0	0	0	0	NA	NA
E2528_C1	0	0	0	0	0	NA	NA
B2C	0	0	0	0	0	NA	NA
DS26_1	0	0	0	0	0	NA	NA
WS0115A	0	0	0	0	0	NA	NA
LSN03_016011_A	0	0	0	0	0	NA	NA
MSI001	0	0	0	0	0	NA	NA
GD33	0	0	0	0	0	NA	NA
NC19	0	0	0	0	0	NA	NA
XH1815	0	0	0	0	0	NA	NA
S22EC	0	0	0	0	0	NA	NA
S21EC	0	0	0	0	0	NA	NA
S10EC	0	0	0	0	0	NA	NA
S103EC	0	0	0	0	0	NA	NA
XJW9B263	0	0	0	0	0	NA	NA
XJW9B277	0	0	0	0	0	NA	NA
Q4552	0	0	0	0	0	NA	NA
FDAARGOS_1379	0	0	0	0	0	NA	NA
FDAARGOS_1384	0	0	0	0	0	NA	NA
FDAARGOS_1376	0	0	0	0	0	NA	NA
FDAARGOS_1374	0	0	0	0	0	NA	NA
FDAARGOS_1381	0	0	0	0	0	NA	NA
FDAARGOS_1388	0	0	0	0	0	NA	NA
FDAARGOS_1378	0	0	0	0	0	NA	NA
FDAARGOS_1385	0	0	0	0	0	NA	NA
FDAARGOS_1386	0	0	0	0	0	NA	NA
FDAARGOS_1389	0	0	0	0	0	NA	NA
FDAARGOS_1377	0	0	0	0	0	NA	NA
FDAARGOS_1380	0	0	0	0	0	NA	NA
FDAARGOS_1387	0	0	0	0	0	NA	NA
FDAARGOS_1375	0	0	0	0	0	NA	NA
702_18	0	0	0	0	0	NA	NA
ST865	0	0	0	0	0	NA	NA
JM83	0	0	0	0	0	NA	NA
Sx181_0_1	0	0	0	0	0	NA	NA
DL21	0	0	0	0	0	NA	NA
GB2005	0	0	0	0	0	NA	NA
GB2005_delet_a_f	0	0	0	0	0	NA	NA
Ec42	0	0	0	0	0	NA	NA
EC45	0	0	0	0	0	NA	NA
Ec55	0	0	0	0	0	NA	NA
ECJXMCRH7	0	0	0	0	0	NA	NA
XD35	0	0	0	0	0	NA	NA
Dog168	0	0	0	0	0	NA	NA
OV24	0	0	0	0	0	NA	NA
M70	0	0	0	0	0	NA	NA
M45	0	0	0	0	0	NA	NA
M24	0	0	0	0	0	NA	NA
PK8217	0	0	0	0	0	NA	NA
PK8568	0	0	0	0	0	NA	NA
PK8277	0	0	0	0	0	NA	NA
PK8241	0	0	0	0	0	NA	NA
PK8276	0	0	0	0	0	NA	NA
PK8566	0	0	0	0	0	NA	NA
PC6	0	0	0	0	0	NA	NA
L3452210II	0	0	0	0	0	NA	NA
PK5086	0	0	0	0	0	NA	NA
UPEC_455U_190220	0	0	0	0	0	UPEC	NA
UPEC_774U_190308	0	0	0	0	0	UPEC	NA
CY708	0	0	0	0	0	NA	NA
CY706	0	0	0	0	0	NA	NA
CY598	0	0	0	0	0	NA	NA
TOP10	0	0	0	0	0	NA	NA
ST866	0	0	0	0	0	NA	NA
XL10_gold_ultracompetent	0	0	0	0	0	NA	NA
25POL	0	0	0	0	0	NA	NA
XL1_Blue	0	0	0	0	0	NA	NA
EC1722_1	0	0	0	0	0	NA	NA
Ec1079	0	0	0	0	0	NA	NA
WW2	0	0	0	0	0	NA	NA
PC_NDM34	0	0	0	0	0	NA	NA
NDM_12_14482	0	0	0	0	0	NA	NA
NDM_11.16372	0	0	0	0	0	NA	NA
EC1390	0	0	0	0	0	NA	NA
AL.H8	0	0	0	0	0	NA	NA
SCAID_URN1_2021__19_278_	0	0	0	0	0	NA	NA
SCAID_WND1_2021__1_128_	0	0	0	0	0	NA	NA
0H15	0	0	0	0	0	NA	NA
0H18	0	0	0	0	0	NA	NA
0H23	0	0	0	0	0	NA	NA
0H24	0	0	0	0	0	NA	NA
0H25	0	0	0	0	0	NA	NA
0H26	0	0	0	0	0	NA	NA
CT01	0	0	0	0	0	NA	NA
CT02	0	0	0	0	0	NA	NA
AH02	0	0	0	0	0	NA	NA
CX08	0	0	0	0	0	NA	NA
CX12	0	0	0	0	0	NA	NA
AH04	0	0	0	0	0	NA	NA
AH21	0	0	0	0	0	NA	NA
CX04	0	0	0	0	0	NA	NA
CX05	0	0	0	0	0	NA	NA
CX07	0	0	0	0	0	NA	NA
CX15	0	0	0	0	0	NA	NA
CX21	0	0	0	0	0	NA	NA
FUJ80154	0	0	0	0	0	NA	NA
FUJ80155	0	0	0	0	0	NA	NA
51104	0	0	0	0	0	NA	NA
SE14002	0	0	0	0	0	NA	NA
CEC14159	0	0	0	0	0	NA	NA
E15042	0	0	0	0	0	NA	NA
E148	0	0	0	0	0	NA	NA
E189	0	0	0	0	0	NA	NA
K_12_substr._AB1157	0	0	0	0	0	NA	NA
BL21_RIPL	0	0	0	0	0	NA	NA
Rosetta2_DE3	0	0	0	0	0	NA	NA
JNU	0	0	0	0	0	NA	NA
RP437	0	0	0	0	0	NA	NA
SUISSEKPC3NDM5	0	0	0	0	0	NA	NA
035053C1pKPC2_Vir_090515B1	0	0	0	0	0	NA	NA
SYNB1934	0	0	0	0	0	NA	NA
AW1.7	0	0	0	0	0	NA	NA
Origami2_DE3	0	0	0	0	0	NA	NA
EC_YC1908_399	0	0	0	0	0	NA	NA
BL21_RP_	0	0	0	0	0	NA	NA
g94	0	0	0	0	0	NA	K12
g83	0	0	0	0	0	NA	K12
g74	0	0	0	0	0	NA	K12
gw25	0	0	0	0	0	NA	K12
g62	0	0	0	0	0	NA	K12
W3110_P	0	0	0	0	0	NA	K12
gb37	0	0	0	0	0	NA	K12
EC20	0	0	0	0	0	NA	NA
P24_WM1_05.20	0	0	0	0	0	NA	NA
P30_L1_05.20	0	0	0	0	0	NA	NA
P27_L1_05.20	0	0	0	0	0	NA	NA
P21_SE1_04.20	0	0	0	0	0	NA	NA
EC7518	0	0	0	0	0	NA	NA
EC195	0	0	0	0	0	NA	NA
EC32	0	0	0	0	0	NA	NA
EC71	0	0	0	0	0	NA	NA
fECg99.1	0	0	0	0	0	NA	NA
fEC.1	0	0	0	0	0	NA	NA
VCSW8	0	0	0	0	0	NA	NA
QH20_4D3_1	0	0	0	0	0	NA	NA
B95._delta_A	0	0	0	0	0	NA	NA
SCPM_O_B_9427	0	0	0	0	0	NA	NA
S4	0	0	0	0	0	STEC	O113:H21
EH41	0	0	0	0	0	STEC	O113:H21
1585m1	0	0	0	0	0	NA	NA
2017.04.03CC	0	0	0	0	0	NA	NA
2017.06.04CC	0	0	0	0	0	NA	NA
2017.09.02CC	0	0	0	0	0	NA	NA
2017.11.01CC	0	0	0	0	0	NA	NA
PJ_T13	0	0	0	0	0	NA	NA
OSUCMP42NDM	0	0	0	0	0	NA	NA
F17EC0244	0	0	0	0	0	NA	NA
F17EC0165	0	0	0	0	0	NA	NA
F17EC0147	0	0	0	0	0	NA	NA
F17EC0098	0	0	0	0	0	NA	NA
F17EC0079	0	0	0	0	0	NA	NA
F16EC0659	0	0	0	0	0	NA	NA
F16EC0618	0	0	0	0	0	NA	NA
F16EC0593	0	0	0	0	0	NA	NA
F16EC0557	0	0	0	0	0	NA	NA
F16EC0541	0	0	0	0	0	NA	NA
F16EC0507	0	0	0	0	0	NA	NA
F16EC0470	0	0	0	0	0	NA	NA
F16EC0362	0	0	0	0	0	NA	NA
F16EC0456	0	0	0	0	0	NA	NA
F16EC0455	0	0	0	0	0	NA	NA
F16EC0342	0	0	0	0	0	NA	NA
F16EC0267	0	0	0	0	0	NA	NA
F16EC0210	0	0	0	0	0	NA	NA
F16EC0186	0	0	0	0	0	NA	NA
F16EC0184	0	0	0	0	0	NA	NA
F16EC0121	0	0	0	0	0	NA	NA
F16EC0052	0	0	0	0	0	NA	NA
F16EC0024	0	0	0	0	0	NA	NA
E17EC0423	0	0	0	0	0	NA	NA
E17EC0402	0	0	0	0	0	NA	NA
E17EC0383	0	0	0	0	0	NA	NA
E17EC0134	0	0	0	0	0	NA	NA
E17EC0112	0	0	0	0	0	NA	NA
E17EC0107	0	0	0	0	0	NA	NA
E17EC0076	0	0	0	0	0	NA	NA
E17EC0036	0	0	0	0	0	NA	NA
E16EC1059	0	0	0	0	0	NA	NA
E16EC1016	0	0	0	0	0	NA	NA
E16EC0899	0	0	0	0	0	NA	NA
E16EC0835	0	0	0	0	0	NA	NA
E16EC0790	0	0	0	0	0	NA	NA
E16EC0715	0	0	0	0	0	NA	NA
E16EC0678	0	0	0	0	0	NA	NA
E16EC0562	0	0	0	0	0	NA	NA
E16EC0537	0	0	0	0	0	NA	NA
E16EC0458	0	0	0	0	0	NA	NA
E16EC0406	0	0	0	0	0	NA	NA
E16EC0405	0	0	0	0	0	NA	NA
E16EC0387	0	0	0	0	0	NA	NA
E16EC0348	0	0	0	0	0	NA	NA
E16EC0316	0	0	0	0	0	NA	NA
E16EC0286	0	0	0	0	0	NA	NA
E16EC0256	0	0	0	0	0	NA	NA
E16EC0031	0	0	0	0	0	NA	NA
E16EC0090	0	0	0	0	0	NA	NA
E16EC0027	0	0	0	0	0	NA	NA
D16EC0666	0	0	0	0	0	NA	NA
D16EC0589	0	0	0	0	0	NA	NA
D16EC0480	0	0	0	0	0	NA	NA
[truncated: 123 more rows]

## Sheet: EHEC
strains	Z0608	Z0609	Z0615	Z0634	Z0635	Pathotype	serotype
7784	1	1	1	1	1	EHEC	O157:H7
9000	1	1	1	1	1	EHEC	O157:H7
10671	1	1	1	1	1	EHEC	O157:H7
08_3918	1	1	1	1	1	EHEC	O157:H7
1130_O157-H7	1	1	1	1	1	EHEC	O157:H7
146N4_O157-H7	1	1	1	1	1	EHEC	O157:H7
17B6_2_O157-H7	1	1	1	1	1	EHEC	O157:H7
180_PT54_O157	1	1	1	1	1	EHEC	O157:H7
2002_6_2_O157-H7	1	1	1	1	1	EHEC	O157:H7
2003_5_1_O157-H7	1	1	1	1	1	EHEC	O157:H7
2009C_4687	1	1	1	1	1	EHEC	O157:H7
2010C_3347	1	1	1	1	1	EHEC	O157:H7
2017C_4109	1	1	1	1	1	EHEC	O157:H7
20R2R	1	1	1	1	1	EHEC	O157:H7
2149_O157-H7	1	1	1	1	1	EHEC	O157:H7
2159_O157-H7	1	1	1	1	1	EHEC	O157:H7
21B8	1	1	1	1	1	EHEC	O157:H7
28RC1	1	1	1	1	1	EHEC	O157:H7
3384_O157-H7	1	1	1	1	1	EHEC	O157:H7
4276_O157-H7	1	1	1	1	1	EHEC	O157:H7
644_PT8_O157	1	1	1	1	1	EHEC	O157:H7
6535NalR_O157-H7	1	1	1	1	1	EHEC	O157:H7
6535WT_O157-H7	1	1	1	1	1	EHEC	O157:H7
7.1_Anguil_O157-H7	1	1	1	1	1	EHEC	O157:H7
7386WT_O157-H7	1	1	1	1	1	EHEC	O157:H7
7409_O157-H7	1	1	1	1	1	EHEC	O157:H7
7636_O157-H7	1	1	1	1	1	EHEC	O157:H7
8368_O157-H7	1	1	1	1	1	EHEC	O157:H7
86_24_O157-H7	1	1	1	1	1	EHEC	O157:H7
9.1_Anguil_O157-H7	1	1	1	1	1	EHEC	O157:H7
9234_O157-H7	1	1	1	1	1	EHEC	O157:H7
Al_Ain_O157	1	1	1	1	1	EHEC	O157:H7
AR_0427_O157	1	1	1	1	1	EHEC	O157:H7
AR_0428_O157	1	1	1	1	1	EHEC	O157:H7
AR_0429_O157	1	1	1	1	1	EHEC	O157:H7
ATCC_35150_O157-H7	1	1	1	1	1	EHEC	O157:H7
ATCC_43888_O157-H7	1	1	1	1	1	EHEC	O157:H7
Balcarce_14.2_O157-H7	1	1	1	1	1	EHEC	O157:H7
Balcarce_24.2_O157-H7	1	1	1	1	1	EHEC	O157:H7
BB24_1_O157-H7	1	1	1	1	1	EHEC	O157:H7
C1_057_O157-H7	1	1	1	1	1	EHEC	O157:H7
CFSAN076619_O157-H7	1	1	1	1	1	EHEC	O157:H7
CV261	1	1	1	1	1	EHEC	O157:H7
DEC4E_O157-H7	1	1	1	1	1	EHEC	O157:H7
E32511_O157-H7	1	1	1	1	1	EHEC	O157:H7
EC4115_O157-H7	1	1	1	1	1	EHEC	O157:H7
ECP17_1298_O157-H7	1	1	1	1	1	EHEC	O157:H7
ECP17_46_O157-H7	1	1	1	1	1	EHEC	O157:H7
ECP19_2498_O157-H7	1	1	1	1	1	EHEC	O157:H7
ECP19_598_O157-H7	1	1	1	1	1	EHEC	O157:H7
ECP19_798_O157-H7	1	1	1	1	1	EHEC	O157:H7
EDL933_O157-H7	1	1	1	1	1	EHEC	O157:H7
ERL03_1416	1	1	1	1	1	EHEC	O157:H7
ERL04_3476	1	1	1	1	1	EHEC	O157:H7
ERL05_0623	1	1	1	1	1	EHEC	O157:H7
ERL05_1306	1	1	1	1	1	EHEC	O157:H7
ERL06_2442	1	1	1	1	1	EHEC	O157:H7
ERL06_2497	1	1	1	1	1	EHEC	O157:H7
ERL06_2503	1	1	1	1	1	EHEC	O157:H7
F1_E4	1	1	1	1	1	EHEC	O157:H7
F1273_O157-H7	1	1	1	1	1	EHEC	O157:H7
F3398	1	1	1	1	1	EHEC	O157:H7
F6294_O157-H7	1	1	1	1	1	EHEC	O157:H7
F6667_O157-H7	1	1	1	1	1	EHEC	O157:H7
F7349_O157-H7	1	1	1	1	1	EHEC	O157:H7
F7386_O157-H7	1	1	1	1	1	EHEC	O157:H7
F7508_O157-H7	1	1	1	1	1	EHEC	O157:H7
F8092B_O157-H7	1	1	1	1	1	EHEC	O157:H7
F8492_O157-H7	1	1	1	1	1	EHEC	O157:H7
F8797_O157-H7	1	1	1	1	1	EHEC	O157:H7
F8798_O157-H7	1	1	1	1	1	EHEC	O157:H7
F8952_O157-H7	1	1	1	1	1	EHEC	O157:H7
FDAARGOS_293_O157	1	1	1	1	1	EHEC	O157:H7
FLT_1997A_O157-H7	1	1	1	1	1	EHEC	O157:H7
FLT_1998F_O157-H7	1	1	1	1	1	EHEC	O157:H7
FLT_1999G_O157-H7	1	1	1	1	1	EHEC	O157:H7
FLT_2000A_O157-H7	1	1	1	1	1	EHEC	O157:H7
FLT_2001A_O157-H7	1	1	1	1	1	EHEC	O157:H7
FLT_2002D_O157-H7	1	1	1	1	1	EHEC	O157:H7
FLT_2004G_O157-H7	1	1	1	1	1	EHEC	O157:H7
FLT_2005F_O157-H7	1	1	1	1	1	EHEC	O157:H7
FLT_2006A_O157-H7	1	1	1	1	1	EHEC	O157:H7
FLT_2006I_O157-H7	1	1	1	1	1	EHEC	O157:H7
FLT_2007G_O157-H7	1	1	1	1	1	EHEC	O157:H7
FLT_2008D_O157-H7	1	1	1	1	1	EHEC	O157:H7
FLT_2009B_O157-H7	1	1	1	1	1	EHEC	O157:H7
FLT_2009D_O157-H7	1	1	1	1	1	EHEC	O157:H7
FLT_2010A_O157-H7	1	1	1	1	1	EHEC	O157:H7
FLT_2010E_O157-H7	1	1	1	1	1	EHEC	O157:H7
FLT_2010G_O157-H7	1	1	1	1	1	EHEC	O157:H7
FLT_2010I_O157-H7	1	1	1	1	1	EHEC	O157:H7
FLT_2011B_O157-H7	1	1	1	1	1	EHEC	O157:H7
FLT_2011E_O157-H7	1	1	1	1	1	EHEC	O157:H7
FLT_2012I_O157-H7	1	1	1	1	1	EHEC	O157:H7
FLT_2018C_O157-H7	1	1	1	1	1	EHEC	O157:H7
FLT_2019B_O157-H7	1	1	1	1	1	EHEC	O157:H7
FORC_044	1	1	1	1	1	EHEC	O157:H7
FRIK2069_O157-H7	1	1	1	1	1	EHEC	O157:H7
FRIK2455_O157-H7	1	1	1	1	1	EHEC	O157:H7
FRIK2533_O157-H7	1	1	1	1	1	EHEC	O157:H7
FRIK804_O157-H7	1	1	1	1	1	EHEC	O157:H7
FRIK944_O157-H7	1	1	1	1	1	EHEC	O157:H7
FSIS11705876	1	1	1	1	1	EHEC	O157:H7
FWSEC0004_O157-H7	1	1	1	1	1	EHEC	O157:H7
G5295_O157-H7	1	1	1	1	1	EHEC	O157:H7
Gim1_1_O157-H7	1	1	1	1	1	EHEC	O157:H7
H2495_O157-H7	1	1	1	1	1	EHEC	O157:H7
H6437_O157-H7	1	1	1	1	1	EHEC	O157:H7
HB6	1	1	1	1	1	EHEC	O157:H7
JEONG_1266_O157-H7	1	1	1	1	1	EHEC	O157:H7
K1516_O157-H7	1	1	0	1	1	EHEC	O157:H7
M7638	1	1	1	1	1	EHEC	O157:H7
MA11	1	1	1	1	1	EHEC	O157:H7
MB41_1_O157-H7	1	1	1	1	1	EHEC	O157:H7
MB9_1_O157-H7	1	1	1	1	1	EHEC	O157:H7
N8B7_2_O157-H7	1	1	1	1	1	EHEC	O157:H7
NADC_5570_86_24_6564	1	1	1	1	1	EHEC	O157:H7
NE_1092_2_O157-H7	1	1	1	1	1	EHEC	O157:H7
NE_1169_1_O157-H7	1	1	1	1	1	EHEC	O157:H7
NE1127_O157-H7	1	1	1	1	1	EHEC	O157:H7
NE122_O157-H7	1	1	1	1	1	EHEC	O157:H7
NE92_O157-H7	1	1	1	1	1	EHEC	O157:H7
NZRM3614	1	1	1	1	1	EHEC	O157:H7
NZRM4165	1	1	1	1	1	EHEC	O157:HNM
NZRM4169	1	1	1	1	1	EHEC	O157:H7
OK1_O157-H7	1	1	1	1	1	EHEC	O157:H7
PNUSAE013304	1	1	1	1	1	EHEC	O157:H7
Rafaela_II_O157-H7	1	1	1	1	1	EHEC	O157:H7
RM19259	1	1	1	1	1	EHEC	O157:H7
S105	1	1	1	1	1	EHEC	O157:H7
S106	1	1	1	1	1	EHEC	O157:H7
S107	1	1	1	1	1	EHEC	O157:H7
S108	1	1	1	1	1	EHEC	O157:H7
S109	1	1	1	1	1	EHEC	O157:H7
S110	1	1	1	1	1	EHEC	O157:H7
S111	1	1	1	1	1	EHEC	O157:H7
S112	1	1	1	1	1	EHEC	O157:H7
S113	1	1	1	1	1	EHEC	O157:H7
S114	1	1	1	1	1	EHEC	O157:H7
S115	1	1	1	1	1	EHEC	O157:H7
S116	1	1	1	1	1	EHEC	O157:H7
S117	1	1	1	1	1	EHEC	O157:H7
S118	1	1	1	1	1	EHEC	O157:H7
S119	1	1	1	1	1	EHEC	O157:H7
S120	1	1	1	1	1	EHEC	O157:H7
S121	1	1	1	1	1	EHEC	O157:H7
S122	1	1	1	1	1	EHEC	O157:H7
S123	1	1	1	1	1	EHEC	O157:H7
S124	1	1	1	1	1	EHEC	O157:H7
S130	1	1	1	1	1	EHEC	O157:H7
S131	1	1	1	1	1	EHEC	O157:H7
S132	1	1	1	1	1	EHEC	O157:H7
S133	1	1	1	1	1	EHEC	O157:H7
S134	1	1	1	1	1	EHEC	O157:H7
S135	1	1	1	1	1	EHEC	O157:H7
S136	1	1	1	1	1	EHEC	O157:H7
S137	1	1	1	1	1	EHEC	O157:H7
S138	1	1	1	1	1	EHEC	O157:H7
S139	1	1	1	1	1	EHEC	O157:H7
S140	1	1	1	1	1	EHEC	O157:H7
S141	1	1	1	1	1	EHEC	O157:H7
S143	1	1	1	1	1	EHEC	O157:H7
S147	1	1	1	1	1	EHEC	O157:H7
S148	1	1	1	1	1	EHEC	O157:H7
S149	1	1	1	1	1	EHEC	O157:H7
S150	1	1	1	1	1	EHEC	O157:H7
S155	1	1	1	1	1	EHEC	O157:H7
S272	1	1	1	1	1	EHEC	O157:H7
S319	1	1	1	1	1	EHEC	O157:H7
S350	1	1	1	1	1	EHEC	O157:H7
S472	1	1	1	1	1	EHEC	O157:H7
S611_O157-H7	1	1	1	1	1	EHEC	O157:H7
Show_KS_470_1_O157-H7	1	1	1	1	1	EHEC	O157:H7
SS_NE_1040_1_O157-H7	1	1	1	1	1	EHEC	O157:H7
SS_TX_313_1_O157-H7	1	1	1	1	1	EHEC	O157:H7
SS_TX_754_1_O157-H7	1	1	1	1	1	EHEC	O157:H7
SS17_O157-H7	1	1	1	1	1	EHEC	O157:H7
SS52_O157-H7	1	1	1	1	1	EHEC	O157:H7
Survcare321	1	1	0	1	1	EHEC	O157:H7
TB21_1_O157-H7	1	1	1	1	1	EHEC	O157:H7
TT12A_O157-H7	1	1	1	1	1	EHEC	O157:H7
TT12B_O157-H7	1	1	1	1	1	EHEC	O157:H7
TW14359_O157-H7	1	1	1	1	1	EHEC	O157:H7
TX_265_1_O157-H7	1	1	1	1	1	EHEC	O157:H7
TX_376_2_O157-H7	1	1	1	1	1	EHEC	O157:H7
Vac_07.1_O157-H7	1	1	1	1	1	EHEC	O157:H7
WS4202_O157-H7	1	1	1	1	1	EHEC	O157:H7
Xuzhou21	1	1	1	1	1	EHEC	O157:H7
YB14_1_O157-H7	1	1	1	1	1	EHEC	O157:H7
YDC107	1	1	1	1	1	EHEC	O157:H7
Z1486_O157-H7	1	1	1	1	1	EHEC	O157:H7
Z1504_O157-H7	1	1	1	1	1	EHEC	O157:H7
Z1615_O157-H7	1	1	1	1	1	EHEC	O157:H7
Z1626_O157-H7	1	1	1	1	1	EHEC	O157:H7
Z1723_O157-H7	1	1	1	1	1	EHEC	O157:H7
Z1766_O157-H7	1	1	1	1	1	EHEC	O157:H7
Z1767_O157-H7	1	1	1	1	1	EHEC	O157:H7
Z1768_O157-H7	1	1	1	1	1	EHEC	O157:H7
Z1769_O157-H7	1	1	1	1	1	EHEC	O157:H7
Z1811_O157-H7	1	1	1	1	1	EHEC	O157:H7
Z1812_O157-H7	1	1	1	1	1	EHEC	O157:H7
Z1813_O157-H7	1	1	1	1	1	EHEC	O157:H7
Z1814_O157-H7	1	1	1	1	1	EHEC	O157:H7
Z1815_O157-H7	1	1	1	1	1	EHEC	O157:H7
Z1816_O157-H7	1	1	1	1	1	EHEC	O157:H7
Z1825_O157-H7	1	1	1	1	1	EHEC	O157:H7
Z1826_O157-H7	1	1	1	1	1	EHEC	O157:H7
Z1830_O157-H7	1	1	1	1	1	EHEC	O157:H7
Z1831_O157-H7	1	1	1	1	1	EHEC	O157:H7
Z1832_O157-H7	1	1	1	1	1	EHEC	O157:H7
Z1833_O157-H7	1	1	1	1	1	EHEC	O157:H7
Z1834_O157-H7	1	1	1	1	1	EHEC	O157:H7
Z563_O157-H7	1	1	1	1	1	EHEC	O157:H7
Z570_O157-H7	1	1	1	1	1	EHEC	O157:H7
Z852_O157-H7	1	1	1	1	1	EHEC	O157:H7
Z866_O157-H7	1	1	1	1	1	EHEC	O157:H7
Z869_O157-H7	1	1	1	1	1	EHEC	O157:H7
Z885_O157-H7	1	1	1	1	1	EHEC	O157:H7
Z887_O157-H7	1	1	1	1	1	EHEC	O157:H7
Z892_O157-H7	1	1	1	1	1	EHEC	O157:H7
Z903_O157-H7	1	1	1	1	1	EHEC	O157:H7
Z910_O157-H7	1	1	1	1	1	EHEC	O157:H7
10942_O145-H28	1	1	0	1	1	EHEC	O145:H28
112648_O145-H28	1	1	0	1	1	EHEC	O145:H28
2014C_3084	1	1	0	1	1	EHEC	O145:H28
2015C_3125	1	0	0	1	1	EHEC	O145:H28
95_3192	1	1	0	1	1	EHEC	O145:H28
RM12581_O145-H28	1	1	0	1	1	EHEC	O145:H28
RM12761_O145-H28	1	1	0	1	1	EHEC	O145:H28
RM13514_O145-H28	1	1	0	1	1	EHEC	O145:H28
RM13516_O145-H28	1	1	0	1	1	EHEC	O145:H28
RM8843_C1_O145	1	1	1	1	1	EHEC	O145:H28
RM8988_C1_O145	1	1	1	1	1	EHEC	O145:H28
RM8995_C1_O145	1	1	1	1	1	EHEC	O145:H28
RM9154_C1_O145	1	1	0	1	1	EHEC	O145:H28
RM9467_C1_O145	1	1	0	1	1	EHEC	O145:H28
RM9872_C1	1	1	0	1	1	EHEC	O145:H28
RM9872_O145	1	1	0	1	1	EHEC	O145
RM9873_C1_O145	1	1	0	1	1	EHEC	O145:H28
RM10809_3_O22-H8	0	0	0	0	0	EHEC	O145:H28

## Sheet: EPEC
strains	Z0608	Z0609	Z0615	Z0634	Z0635	Pathotype	serotype
2013C_4465	1	1	0	1	1	EPEC	O55:H7
CB9615_O55-H7	1	1	0	1	1	EPEC	O55:H7
DEC5A_O55-H7	1	1	0	1	1	EPEC	O55:H7
DEC5B_O55-H7	1	1	0	1	1	EPEC	O55:H7
DEC5D_O55-H7	1	1	0	1	1	EPEC	O55:H7
DEC5E_O55-H7	1	1	0	1	1	EPEC	O55:H7
RM12579_O55-H7	1	1	0	1	1	EPEC	O55:H7
TB182A_O55-H7	1	1	0	1	1	EPEC	O55:H7
USDA5905_O55-H7	1	1	0	1	1	EPEC	O55:H7

## Sheet: STEC
strains	Z0608	Z0609	Z0615	Z0634	Z0635	Pathotype	serotype
2012C_4221	1	0	0	1	1	STEC	O101:H6
2013C_4282	1	0	0	1	1	STEC	O77:H45
2014C_3075	1	1	0	1	1	STEC	O36:H42
2017C_4173W12	1	1	0	1	1	STEC	O153:H2
FWSEC0002_O145-NM	1	1	0	1	1	STEC	O145:NM
OLC_1685_O158-H23	1	1	0	1	1	STEC	O158:H23
P15_25_O139-H1	1	1	0	1	1	STEC	O139:H1
Res13_Lact_PER13_34_O167-H26	1	1	0	1	1	STEC	O167:H26
W13_16_O139-H1	1	0	0	1	1	STEC	O139:H1
Res13_Lact_ER07_18_O100-H21	0	0	0	0	0	STEC	O100:H21
RM8385_O103	0	0	0	0	0	STEC	O103
12009_O103-H2	0	0	0	0	0	STEC	O103:H2
FWSEC0007_O103-H2	0	0	0	0	0	STEC	O103:H2
CFSAN002236_O104-H21	0	0	0	0	0	STEC	O103:H21
RM9322_O111	0	0	0	0	0	STEC	O111
11128_O111-H-	0	0	0	0	0	STEC	O111:H-
110512_O111-H-	0	0	0	0	0	STEC	O111:H-
FWSEC0005_O111-NM	0	0	0	0	0	STEC	O111:NM
Res13_Lact_EA06_22_O112ab-H8	0	0	0	0	0	STEC	O112ab:H8
FWSEC0010_O113-H21	0	0	0	0	0	STEC	O113:H21
90_9280_O114-H49	0	0	0	0	0	STEC	O114:H49
RM8352_O121	0	0	0	0	0	STEC	O121
FDA858783_1_52_O121	0	0	0	0	0	STEC	O121
16_9255_O121-H19	0	0	0	0	0	STEC	O121:H19
FWSEC0006_O121-H19	0	0	0	0	0	STEC	O121:H19
MIN10_O126-H45	0	0	0	0	0	STEC	O126:H45
90_9281_O128-H27	0	0	0	0	0	STEC	O128:H27
E24377A_O139-H28	0	0	0	0	0	STEC	O139:H28
P13_6_O141-H4	0	0	0	0	0	STEC	O141:H4
90_9272_O15-H11	0	0	0	0	0	STEC	O15:H11
2273_PO3_O15-H12	0	0	0	0	0	STEC	O15:H12
FEX669_O150-H6	0	0	0	0	0	STEC	O150:H6
Res13_Lact_ER01_35_O152-H23	0	0	0	0	0	STEC	O152:H23
98_3133_O157-H16	0	0	0	0	0	STEC	O157:H16
Santai_O157-H16	0	0	0	0	0	STEC	O157:H16
Res13_Lact_PEA12_26_O157-H16	0	0	0	0	0	STEC	O157:H16
OLC_1056_O170-H18	0	0	0	0	0	STEC	O170:H18
MIN9_O176-H45	0	0	0	0	0	STEC	O176:H45
2012C_4431_O178-H19	0	0	0	0	0	STEC	O178:H19
Res13_Lact_PEB17_18_O20-H12	0	0	0	0	0	STEC	O20:H12
RM8426_O26	0	0	0	0	0	STEC	O26
RM10386_O26	0	0	0	0	0	STEC	O26
11368_O26-H11	0	0	0	0	0	STEC	O26:H11
FWSEC0001_O26-H11	0	0	0	0	0	STEC	O26:H11
Res13_Lact_PEB08_01_O39-H21	0	0	0	0	0	STEC	O39:H21
F8704_2_O39-NM	0	0	0	0	0	STEC	O39:NM
RM10042_O43	0	0	0	0	0	STEC	O43
FWSEC0003_O45-H2	0	0	0	0	0	STEC	O45:H2
BMH_17_0027_O8-H28	0	0	0	0	0	STEC	O8:H28
16F5M1D1_O8-H8	0	0	0	0	0	STEC	O8:H28
EC_107_O80-H26	0	0	0	0	0	STEC	O80:H26
RM7190_O91	0	0	0	0	0	STEC	O91
FWSEC0008_O91-H21	0	0	0	0	0	STEC	O91:H21
CU42ET_1_O99-H6	0	0	0	0	0	STEC	O99:H6
95JB1	0	0	0	0	0	STEC	O111:H-
95NR1	0	0	0	0	0	STEC	O111:H-
FORC_042	0	0	0	0	0	STEC	NA
2015C_3101	0	0	0	0	0	STEC	O111:H8
2015C_3108	0	0	0	0	0	STEC	O111:H8
2014C_3946	0	0	0	0	0	STEC	O111:H8
2015C_4498	0	0	0	0	0	STEC	NA
2013C_4081	0	0	0	0	0	STEC	O111:H8
2013C_3250	0	0	0	0	0	STEC	O111:H8
2013C_3264	0	0	0	0	0	STEC	O103:H25
2013C_3342	0	0	0	0	0	STEC	O117:H8
RM9975	0	0	0	0	0	STEC	O111
RM9131	0	0	0	0	0	STEC	O111
RM9387	0	0	0	0	0	STEC	O104:H7
94_3024	0	0	0	0	0	STEC	O104:H21
1303	0	0	0	0	0	STEC	O70:H32
2012C_4227	0	0	0	0	0	STEC	O165:H25
2009C_3133	0	0	0	0	0	STEC	O186:H11
2011C_3911	0	0	0	0	0	STEC	O79:H7
2011C_4315	0	0	0	0	0	STEC	O153:H2
O177-H21	0	0	0	0	0	STEC	O177:H21
FORC_041	0	0	0	0	0	STEC	NA
13E0725	0	0	0	0	0	STEC	O182:H25
13E0780	0	0	0	0	0	STEC	O156:H25
SMN197SH3	0	0	0	0	0	STEC	O177:H25
SMN152SH1	0	0	0	0	0	STEC	O177:H25
STEC299	0	0	0	0	0	STEC	O102:H18
SMN013SH2	0	0	0	0	0	STEC	O177:H25
2015C_3163	0	0	0	0	0	STEC	O103:H2
2014C_4135	0	0	0	0	0	STEC	O113:H21
2013C_3033	0	0	0	0	0	STEC	O146:H21
2013C_4830	0	0	0	0	0	STEC	O165:H25
2014C_3051	0	0	0	0	0	STEC	O71:H11
2015C_3121	0	0	0	0	0	STEC	O91:H14
2014C_3307	0	0	0	0	0	STEC	O178:H19
2013C_4404	0	0	0	0	0	STEC	O91:H14
2015C_4944	0	0	0	0	0	STEC	O26:H11
2013C_3252	0	0	0	0	0	STEC	O69:H11
2013C_3492	0	0	0	0	0	STEC	O172:H25
2014C_3338	0	0	0	0	0	STEC	STEC
2014C_3050	0	0	0	0	0	STEC	O118/O151:H16
2014C_3061	0	0	0	0	0	STEC	O156:H25
89_3156	0	0	0	0	0	STEC	O174:H21
2015C_3905	0	0	0	0	0	STEC	O181:H49
2012C_4502	0	0	0	0	0	STEC	O185:H28
2014C_3097	0	0	0	0	0	STEC	O181:H49
2013C_3513	0	0	0	0	0	STEC	O186:H11
00_3076	0	0	0	0	0	STEC	O113:H21
2013C_4974	0	0	0	0	0	STEC	O5:H9
2014C_3011	0	0	0	0	0	STEC	O177:H25
88_3510	0	0	0	0	0	STEC	O172:H25
97_3250	0	0	0	0	0	STEC	O26:H11
2015C_4136CT1	0	0	0	0	0	STEC	O145:H34
2013C_4225	0	0	0	0	0	STEC	O103:H11
2013C_4538	0	0	0	0	0	STEC	O118:H16
2014C_3003	0	0	0	0	0	STEC	O76:H19
2012EL_2448	0	0	0	0	0	STEC	O91:H14
86_3153	0	0	0	0	0	STEC	O5:H9
2013C_3181	0	0	0	0	0	STEC	O113:H21
2015C_3107	0	0	0	0	0	STEC	O121:H19
2013C_3277	0	0	0	0	0	STEC	O26:H11
2014C_4587	0	0	0	0	0	STEC	OUND:H19
2014C_3655	0	0	0	0	0	STEC	O121:H19
2012C_4606	0	0	0	0	0	STEC	O26:H11
2013C_4991	0	0	0	0	0	STEC	O80:H2
2014C_4639	0	0	0	0	0	STEC	O26:H11
05_3629	0	0	0	0	0	STEC	O8:H16
2014C_3057	0	0	0	0	0	STEC	O26:H11
2011C_4251	0	0	0	0	0	STEC	O45:H2
2014C_3599	0	0	0	0	0	STEC	O121:H19
2013C_4390	0	0	0	0	0	STEC	O76:H19
88_3001	0	0	0	0	0	STEC	O165:H25
2014C_4423	0	0	0	0	0	STEC	O121:H19
90_3040	0	0	0	0	0	STEC	O172:H25
95_3322	0	0	0	0	0	STEC	O22:H5
2013C_4187	0	0	0	0	0	STEC	O71:H11
2014C_4705	0	0	0	0	0	STEC	O112:H21
RM10466	0	0	0	0	0	STEC	O113
Es_ST410_NW1_NDM_09_2017	0	0	0	0	0	STEC	O8:H21
MSHS_133	0	0	0	0	0	STEC	O24:NM
RM13322	0	0	0	0	0	STEC	O103:H2
MBT_5	0	0	0	0	0	STEC	O26:H11
FHI_NMBU_11	0	0	0	0	0	STEC	O128ab:H2
FHI_NMBU_10	0	0	0	0	0	STEC	O146:H21
S4	0	0	0	0	0	STEC	O113:H21
EH41	0	0	0	0	0	STEC	O113:H21

## Sheet: UPEC
strains	Z0608	Z0609	Z0615	Z0634	Z0635	Pathotype	serotype
266917_2	1	1	0	1	1	UPEC	O51:H30
28Eco12	1	1	0	1	1	UPEC	NA
EBJ003	1	1	0	1	1	UPEC	NA
EC974	1	1	0	1	1	UPEC	NA
EcPF15	1	1	0	1	1	UPEC	NA
EcPNK004	1	1	0	1	1	UPEC	NA
M160133	1	1	0	1	1	UPEC	NA
NMBU__W06E18	1	1	0	1	1	UPEC	NA
NMBU_W05E18	1	1	0	1	1	UPEC/EAEC	O86:H18
NMBU_W10C18	1	1	0	1	1	UPEC	O102:H6
NMBU_W13E19	1	1	0	1	1	UPEC	O25:H18
CLSC36_O1-H42	0	0	0	0	0	UPEC	O1:H42
NMBU_W12E19_O10-H32	0	0	0	0	0	UPEC/EAEC	O10:H32
CU37RT_2_O16-H6	0	0	0	0	0	UPEC	O16:H6
S873.1_O18ac-H14	0	0	0	0	0	UPEC/ExPEC	O18ac:H14
CFT073	0	0	0	0	0	UPEC	O6
MNCRE44	0	0	0	0	0	UPEC	NA
KL53	0	0	0	0	0	UPEC	O18:H14
BH100_substr._MG2017	0	0	0	0	0	UPEC	NA
BH100L_substr._MG2017	0	0	0	0	0	UPEC	NA
BH100N_substr._MG2017	0	0	0	0	0	UPEC	NA
ATCC_700415	0	0	0	0	0	UPEC	O4:H5
SA186	0	0	0	0	0	UPEC	O25b
MSHS_472	0	0	0	0	0	UPEC	O82:NM
EcPF40	0	0	0	0	0	UPEC	NA
EcPF18	0	0	0	0	0	UPEC	NA
EcPF16	0	0	0	0	0	UPEC	NA
EcPF14	0	0	0	0	0	UPEC	NA
EcPF7	0	0	0	0	0	UPEC	NA
EcPF5	0	0	0	0	0	UPEC	NA
UTI89	0	0	0	0	0	UPEC
EcPNK006	0	0	0	0	0	UPEC	NA
EcPF20	0	0	0	0	0	UPEC	NA
UPEC129	0	0	0	0	0	UPEC	NA
UPEC_455U_190220	0	0	0	0	0	UPEC	NA
UPEC_774U_190308	0	0	0	0	0	UPEC	NA

## Sheet: EAEC
strains	Z0608	Z0609	Z0615	Z0634	Z0635	Pathotype	serotype
2009EL_2050_O104-H4	0	0	0	0	0	EAEC	O104:H4
2011C_3493_O104-H4	0	0	0	0	0	EAEC	O104:H4
2009EL_2071_O104-H4	0	0	0	0	0	EAEC	O104:H4
C227_11_O104-H4	0	0	0	0	0	EAEC	O104:H4
FDAARGOS_348_O104-H4	0	0	0	0	0	EAEC	O104:H4
FDAARGOS_349_O104-H4	0	0	0	0	0	EAEC	O104:H4
FWSEC0009_O104-H4	0	0	0	0	0	EAEC	O104:H4
FDAARGOS_403	0	0	0	0	0	EAEC	O104:H4
FDAARGOS_401	0	0	0	0	0	EAEC	O104:H4
D8_1	0	0	0	0	0	EAEC	O104:H4

## Sheet: ExPEC
strains	Z0608	Z0609	Z0615	Z0634	Z0635	Pathotype	serotype
PG20180171_O16-H48	0	0	0	0	0	ExPEC	O16:H48
PG20180172_O16-H48	0	0	0	0	0	ExPEC	O16:H48
PG20180170_O16-H48	0	0	0	0	0	ExPEC	O16:H48
PG20180175_O16-H48	0	0	0	0	0	ExPEC	O16:H48
PG20180173_O16-H48	0	0	0	0	0	ExPEC	O16:H48
PG20180063_O16-H48	0	0	0	0	0	ExPEC	O16:H48
PG20180062_O16-H48	0	0	0	0	0	ExPEC	O16:H48
PG20180061_O16-H48	0	0	0	0	0	ExPEC	O16:H48
PG20180059_O16-H48	0	0	0	0	0	ExPEC	O16:H48
PG20180060_O16-H48	0	0	0	0	0	ExPEC	O16:H48
PG20180054_O16-H48	0	0	0	0	0	ExPEC	O16:H48
PG20180058_O16-H48	0	0	0	0	0	ExPEC	O16:H48
PG20180053_O16-H48	0	0	0	0	0	ExPEC	O16:H48
PG20180052_O16-H48	0	0	0	0	0	ExPEC	O16:H48
PG20180050_O16-H48	0	0	0	0	0	ExPEC	O16:H48
CV601gfp_O16-H48	0	0	0	0	0	ExPEC	O16:H48
APEC_O18_O18	0	0	0	0	0	ExPEC	O18
CFSAN067215_O18-H1	0	0	0	0	0	ExPEC	O18:H1
D181_O182-H21	0	0	0	0	0	ExPEC	O182:H21
S873.1_O18ac-H14	0	0	0	0	0	UPEC/ExPEC	O18ac:H14
730V1_O19-H7	0	0	0	0	0	ExPEC	O19:H7
HM670_O2-H1	0	0	0	0	0	ExPEC	O2:H1
PG20180057_O2-H6	0	0	0	0	0	ExPEC	O2:H6
APEC_O2_211_O2-211	0	0	0	0	0	ExPEC	O2
CU39ES_1_O25-H1	0	0	0	0	0	ExPEC	O25:H1
F5505_C1_O25-H16	0	0	0	0	0	ExPEC	O25:H16
18044_O25-H4	0	0	0	0	0	ExPEC	O25:H4
CU568_3_O25-H4	0	0	0	0	0	ExPEC	O25:H4
2014EL_1343_2_O25-NM	0	0	0	0	0	ExPEC	O25:H16
O25b-H4_O25b-H4	0	0	0	0	0	ExPEC	O25b:H4
EC958_O25b-H4-ST131	0	0	0	0	0	ExPEC	O25b:H4
2019_APHA_O25b-H4-ST131	0	0	0	0	0	ExPEC	O25b:H4
2017_APHA_O25b-H4-ST131	0	0	0	0	0	ExPEC	O25b:H4
ST131_O25b-H4-ST131	0	0	0	0	0	ExPEC	O25b:H4
CU532_9_O4-H5	0	0	0	0	0	ExPEC	O4:H5
2011EL_1370_2_O6-H16	0	0	0	0	0	ExPEC	O6:H16
2014EL_1346_6_O6-H16	0	0	0	0	0	ExPEC	O6:H16
F6699_O6-H16	0	0	0	0	0	ExPEC	O6:H16
M9682_C1_O6-H16	0	0	0	0	0	ExPEC	O6:H16
S97.3_O68-H12	0	0	0	0	0	ExPEC	O68:H12
MIN14_O7-H4	0	0	0	0	0	ExPEC	O7:H4
NRG_857C_O83-H1	0	0	0	0	0	ExPEC	O83:H1
Trh52_O84-H7	0	0	0	0	0	ExPEC	O84:H7
MIN12_O89m-H10	0	0	0	0	0	ExPEC	O89m:H10
MIN11_O89m-H9	0	0	0	0	0	ExPEC	O89m:H9
Res13_Lact_PEB21_38_A_O9-H10	0	0	0	0	0	ExPEC	O9:H10
Res13_Lact_PEB20_37_A_O9-H10	0	0	0	0	0	ExPEC	O9:H10
CFSAN051542	0	0	0	0	0	ExPEC	O18ac:H14
81009	0	0	0	0	0	ExPEC	O25b:H4
PA45B	0	0	0	0	0	ExPEC	O2:K1:H7
FHI_NMBU_03	0	0	0	0	0	ExPEC/IPEC	O81:H6
MS7163	0	0	0	0	0	ExPEC	O45:K1:H7
MCJCHV_1	0	0	0	0	0	ExPEC	O75:H5:K1
Es_ST80_L1_NDM_10_2017	0	0	0	0	0	ExPEC	O2:H7
Es_ST2350_SE1_NDM_03_2018	0	0	0	0	0	ExPEC	O8:H49

## Sheet: Genebank and Assembly number
Genebank	Assembly	strain
GCA_000732965.1	ASM73296v1	EDL933_O157:H7
GCA_000008865.2	ASM886v2	Sakai_substr._RIMD_0509952_O157-H7
GCA_000014845.1	ASM1484v1	APEC_O1_O1
GCA_006777045.1	ASM677704v1	CLSC36_O1-H42
GCA_013282315.1	ASM1328231v1	NMBU_W12E19_O10-H32
GCA_015571795.1	ASM1557179v1	Res13_Lact_ER07_18_O100-H21
GCA_003112165.1	ASM311216v1	RM8385_O103
GCA_000010745.1	ASM1074v1	12009_O103-H2
GCA_005037795.2	ASM503779v2	FWSEC0007_O103-H2
GCA_000464955.2	ASM46495v2	CFSAN002236_O104-H21
GCA_000299255.1	ASM29925v1	2009EL_2050_O104-H4
GCA_000299455.1	ASM29945v1	2011C_3493_O104-H4
GCA_000299475.1	ASM29947v1	2009EL_2071_O104-H4
GCA_000986765.1	ASM98676v1	C227_11_O104-H4
GCA_002209105.2	ASM220910v2	FDAARGOS_348_O104-H4
GCA_002983645.1	ASM298364v1	FDAARGOS_349_O104-H4
GCA_005014075.1	ASM501407v1	FWSEC0009_O104-H4
GCA_003112245.1	ASM311224v1	RM9322_O111
GCA_000010765.1	ASM1076v1	11128_O111-H-
GCA_007990655.1	ASM799065v1	110512_O111-H-
GCA_005037805.2	ASM503780v2	FWSEC0005_O111-NM
GCA_015571915.1	ASM1557191v1	Res13_Lact_EA06_22_O112ab-H8
GCA_005014055.1	ASM501405v1	FWSEC0010_O113-H21
GCA_002741255.1	ASM274125v1	90_9280_O114-H49
GCA_003112145.1	ASM311214v1	RM8352_O121
GCA_012849755.1	ASM1284975v1	FDA858783_1_52_O121
GCA_002844165.1	ASM284416v1	16_9255_O121-H19
GCA_005037715.2	ASM503771v2	FWSEC0006_O121-H19
GCA_017570645.1	ASM1757064v1	MIN10_O126:H45
GCA_002741455.1	ASM274145v1	90_9281_O128-H27
GCA_019431315.1	ASM1943131v1	P15_25_O139:H1	STEC
GCA_019431335.1	ASM1943133v1	W13_16_O139:H1
GCA_000017745.1	ASM1774v1	E24377A_O139-H28
GCA_019431295.1	ASM1943129v1	P13_6_O141:H4
GCA_003586065.1	EcRM9872	RM9872_O145
GCA_014607535.1	ASM1460753v1	RM10425_C1_O145
GCA_014607555.1	ASM1460755v1	RM8995_C1_O145
GCA_014607575.1	ASM1460757v1	RM12522_C8_O145
GCA_014622965.1	ASM1462296v1	RM12275_C1_O145
GCA_014622985.1	ASM1462298v1	RM8843_C1_O145
GCA_014623185.1	ASM1462318v1	RM8988_C1_O145
GCA_014623205.1	ASM1462320v1	RM11626_C1_O145
GCA_014623225.1	ASM1462322v1	RM9154_C1_O145
GCA_014623245.1	ASM1462324v1	RM9467_C1_O145
GCA_014623405.1	ASM1462340v1	RM12367_C1_O145
GCA_014623425.1	ASM1462342v1	RM9873_C1_O145
GCA_000520035.1	ASM52003v1	RM13514_O145-H28
GCA_000520055.1	ASM52005v1	RM13516_O145-H28
GCA_000662395.1	ASM66239v1	RM12761_O145-H28
GCA_000671295.1	ASM67129v1	RM12581_O145-H28
GCA_009002655.1	ASM900265v1	10942_O145-H28
GCA_009002845.1	ASM900284v1	112648_O145-H28
GCA_009003065.1	ASM900306v1	122715_O145-H28
GCA_005037815.2	ASM503781v2	FWSEC0002_O145-NM
GCA_002741215.1	ASM274121v1	90_9272_O15-H11
GCA_014770655.1	ASM1477065v1	2273_PO3_O15:H12
GCA_015697215.1	ASM1569721v1	FEX669_O150:H6
GCA_015571895.1	ASM1557189v1	Res13_Lact_ER01_35_O152-H23
GCA_001650275.1	ASM165027v1	180_PT54_O157
GCA_001650295.1	ASM165029v1	644_PT8_O157
GCA_002208865.2	ASM220886v2	FDAARGOS_293_O157
GCA_008462425.1	ASM846242v1	Al_Ain_O157
GCA_008727135.1	ASM872713v1	AR_0430_O157
GCA_008727155.1	ASM872715v1	AR_0429_O157
GCA_008727175.1	ASM872717v1	AR_0428_O157
GCA_008727195.1	ASM872719v1	AR_0427_O157
GCA_000618005.3	ASM61800v3	98_3133_O157-H16
GCA_000827105.1	ASM82710v1	Santai_O157-H16
GCA_015571855.1	ASM1557185v1	Res13_Lact_PEA12_26_O157-H16
GCA_000021125.1	ASM2112v1	EC4115_O157-H7
GCA_000022225.1	ASM2222v1	TW14359_O157-H7
GCA_000730345.1	ASM73034v1	SS17_O157-H7
GCA_000803705.1	ASM80370v1	SS52_O157-H7
GCA_000978815.2	ASM97881v2	7.1_Anguil_O157-H7
GCA_000978845.2	ASM97884v2	Rafaela_II_O157-H7
GCA_001307215.1	ASM130721v1	WS4202_O157-H7
GCA_001558995.2	ASM155899v2	JEONG_1266_O157-H7
GCA_001651925.2	ASM165192v2	FRIK2069_O157-H7
GCA_001651945.2	ASM165194v2	FRIK2533_O157-H7
GCA_001651965.2	ASM165196v2	FRIK2455_O157-H7
GCA_001695515.1	ASM169551v1	FRIK944_O157-H7
GCA_001753445.1	ASM175344v1	1130_O157-H7
GCA_001753465.1	ASM175346v1	2149_O157-H7
GCA_001753485.1	ASM175348v1	8368_O157-H7
GCA_001753505.1	ASM175350v1	2159_O157-H7
GCA_001753525.1	ASM175352v1	9234_O157-H7
GCA_001753545.1	ASM175354v1	3384_O157-H7
GCA_001753565.1	ASM175356v1	4276_O157-H7
GCA_003966795.1	ASM396679v1	pv15_279_O157-H7
GCA_004118915.1	ASM411891v1	C1_057_O157-H7
GCA_005037735.2	ASM503773v2	FWSEC0004_O157-H7
GCA_005885915.1	ASM588591v1	ECP17_1298_O157-H7
GCA_005885955.1	ASM588595v1	ECP17_46_O157-H7
GCA_007922655.1	ASM792265v1	ATCC_43888_O157-H7
GCA_009627495.1	ASM962749v1	TT12B_O157-H7
GCA_009650175.1	ASM965017v1	CFSAN076619_O157-H7
GCA_009931235.1	ASM993123v1	FRIK804_O157-H7
GCA_013167135.1	ASM1316713v1	F8492_O157-H7
GCA_013167155.1	ASM1316715v1	YB14_1_O157-H7
GCA_013167175.1	ASM1316717v1	TX_376_2_O157-H7
GCA_013167195.1	ASM1316719v1	TX_265_1_O157-H7
GCA_013167235.1	ASM1316723v1	TB21_1_O157-H7
GCA_013167275.1	ASM1316727v1	SS_TX_754_1_O157-H7
GCA_013167295.1	ASM1316729v1	SS_TX_313_1_O157-H7
GCA_013167315.1	ASM1316731v1	SS_NE_1040_1_O157-H7
GCA_013167335.1	ASM1316733v1	Show_KS_470_1_O157-H7
GCA_013167355.1	ASM1316735v1	OK1_O157-H7
GCA_013167375.1	ASM1316737v1	NE92_O157-H7
GCA_013167395.1	ASM1316739v1	NE122_O157-H7
GCA_013167415.1	ASM1316741v1	NE1127_O157-H7
GCA_013167435.1	ASM1316743v1	NE_1169_1_O157-H7
GCA_013167455.1	ASM1316745v1	NE_1092_2_O157-H7
GCA_013167475.1	ASM1316747v1	N8B7_2_O157-H7
GCA_013167495.1	ASM1316749v1	LSU61_O157-H7
GCA_013167515.1	ASM1316751v1	H6437_O157-H7
GCA_013167535.1	ASM1316753v1	H2495_O157-H7
GCA_013167555.1	ASM1316755v1	Gim1_1_O157-H7
GCA_013167575.1	ASM1316757v1	G5295_O157-H7
GCA_013167595.1	ASM1316759v1	F8952_O157-H7
GCA_013167615.1	ASM1316761v1	F8798_O157-H7
GCA_013167635.1	ASM1316763v1	F8797_O157-H7
GCA_013167655.1	ASM1316765v1	F8092B_O157-H7
GCA_013167675.1	ASM1316767v1	F7508_O157-H7
GCA_013167695.1	ASM1316769v1	F7386_O157-H7
GCA_013167715.1	ASM1316771v1	F7349_O157-H7
GCA_013167735.1	ASM1316773v1	F6667_O157-H7
GCA_013167755.1	ASM1316775v1	F6321_O157-H7
GCA_013167775.1	ASM1316777v1	F6294_O157-H7
GCA_013167795.1	ASM1316779v1	F3113_O157-H7
GCA_013167815.1	ASM1316781v1	F1273_O157-H7
GCA_013167875.1	ASM1316787v1	E32511_O157-H7
GCA_013168035.1	ASM1316803v1	DEC4E_O157-H7
GCA_013168055.1	ASM1316805v1	BB24_1_O157-H7
GCA_013168075.1	ASM1316807v1	ATCC_35150_O157-H7
GCA_013168095.1	ASM1316809v1	86_24_O157-H7
GCA_013168115.1	ASM1316811v1	493_89_O157-H7
GCA_013168135.1	ASM1316813v1	17B6_2_O157-H7
GCA_013168155.1	ASM1316815v1	2003_5_1_O157-H7
GCA_013168175.1	ASM1316817v1	2002_6_2_O157-H7
GCA_013168195.1	ASM1316819v1	7636_O157-H7
GCA_013168215.1	ASM1316821v1	7409_O157-H7
GCA_013168235.1	ASM1316823v1	2571_O157-H7
GCA_013168255.1	ASM1316825v1	S611_O157-H7
GCA_013343595.1	ASM1334359v1	MB41_1_O157-H7
GCA_013343635.1	ASM1334363v1	MB9_1_O157-H7
GCA_015353135.1	ASM1535313v1	Wll001_O157-H7
GCA_016458885.1	ASM1645888v1	ECP19_198_O157-H7
GCA_016458905.1	ASM1645890v1	ECP19_798_O157-H7
GCA_016458925.1	ASM1645892v1	ECP19_598_O157-H7
GCA_016458945.1	ASM1645894v1	ECP19_2498_O157-H7
GCA_016834635.1	ASM1683463v1	FLT_2010G_O157-H7
GCA_016834675.1	ASM1683467v1	FLT_2019B_O157-H7
GCA_016834695.1	ASM1683469v1	FLT_2018C_O157-H7
GCA_016834715.1	ASM1683471v1	FLT_2012I_O157-H7
GCA_016834735.1	ASM1683473v1	FLT_2011E_O157-H7
GCA_016834755.1	ASM1683475v1	FLT_2011B_O157-H7
GCA_016834775.1	ASM1683477v1	FLT_2010I_O157-H7
GCA_016834795.1	ASM1683479v1	FLT_2010A_O157-H7
GCA_016834815.1	ASM1683481v1	FLT_2010E_O157-H7
GCA_016834835.1	ASM1683483v1	FLT_2009D_O157-H7
GCA_016834855.1	ASM1683485v1	FLT_2009B_O157-H7
GCA_016834875.1	ASM1683487v1	FLT_2008D_O157-H7
GCA_016834895.1	ASM1683489v1	FLT_2007G_O157-H7
GCA_016834915.1	ASM1683491v1	FLT_2006I_O157-H7
GCA_016834935.1	ASM1683493v1	FLT_2006A_O157-H7
GCA_016834955.1	ASM1683495v1	FLT_2005F_O157-H7
GCA_016834975.1	ASM1683497v1	FLT_2001A_O157-H7
GCA_016834995.1	ASM1683499v1	FLT_2002D_O157-H7
GCA_016835015.1	ASM1683501v1	FLT_2004G_O157-H7
GCA_016835035.1	ASM1683503v1	FLT_1999G_O157-H7
GCA_016835055.1	ASM1683505v1	FLT_2000A_O157-H7
GCA_016835075.1	ASM1683507v1	FLT_1997A_O157-H7
GCA_016835095.1	ASM1683509v1	FLT_1998F_O157-H7
GCA_017164755.1	ASM1716475v1	Z1836_O157-H7
GCA_017164775.1	ASM1716477v1	Z1835_O157-H7
GCA_017164795.1	ASM1716479v1	Z1834_O157-H7
GCA_017164815.1	ASM1716481v1	Z1833_O157-H7
GCA_017164835.1	ASM1716483v1	Z1832_O157-H7
GCA_017164855.1	ASM1716485v1	Z1831_O157-H7
GCA_017164875.1	ASM1716487v1	Z1830_O157-H7
GCA_017164895.1	ASM1716489v1	Z1826_O157-H7
GCA_017164915.1	ASM1716491v1	Z1825_O157-H7
GCA_017164935.1	ASM1716493v1	Z1816_O157-H7
GCA_017164955.1	ASM1716495v1	Z1815_O157-H7
GCA_017164975.1	ASM1716497v1	Z1814_O157-H7
GCA_017164995.1	ASM1716499v1	Z1813_O157-H7
GCA_017165015.1	ASM1716501v1	Z1812_O157-H7
GCA_017165035.1	ASM1716503v1	Z1811_O157-H7
GCA_017165055.1	ASM1716505v1	Z1769_O157-H7
GCA_017165075.1	ASM1716507v1	Z1768_O157-H7
GCA_017165095.1	ASM1716509v1	Z1767_O157-H7
GCA_017165115.1	ASM1716511v1	Z1723_O157-H7
GCA_017165135.1	ASM1716513v1	Z1766_O157-H7
GCA_017165155.1	ASM1716515v1	Z1626_O157-H7
GCA_017165215.1	ASM1716521v1	Z1615_O157-H7
GCA_017165235.1	ASM1716523v1	Z1504_O157-H7
GCA_017165255.1	ASM1716525v1	Z1486_O157-H7
GCA_017165275.1	ASM1716527v1	Z910_O157-H7
GCA_017165295.1	ASM1716529v1	Z903_O157-H7
GCA_017165315.1	ASM1716531v1	Z887_O157-H7
GCA_017165335.1	ASM1716533v1	Z892_O157-H7
GCA_017165355.1	ASM1716535v1	Z885_O157-H7
GCA_017165375.1	ASM1716537v1	Z866_O157-H7
GCA_017165395.1	ASM1716539v1	Z869_O157-H7
GCA_017165415.1	ASM1716541v1	Z852_O157-H7
GCA_017165435.1	ASM1716543v1	Z570_O157-H7
GCA_017165455.1	ASM1716545v1	Z563_O157-H7
GCA_017357545.1	ASM1735754v1	TT12A_O157-H7
GCA_020423145.1	ASM2042314v1	Balcarce_24.2_O157-H7
GCA_020423165.1	ASM2042316v1	9.1_Anguil_O157-H7
GCA_020423185.1	ASM2042318v1	146N4_O157-H7
GCA_020423205.1	ASM2042320v1	Vac_07.1_O157-H7
GCA_020423225.1	ASM2042322v1	Balcarce_14.2_O157-H7
GCA_021166395.1	ASM2116639v1	6535WT_O157-H7
GCA_021166415.1	ASM2116641v1	6535NalR_O157-H7
GCA_021166435.1	ASM2116643v1	7386WT_O157-H7
GCA_011068385.1	ASM1106838v1	K1516_O157-H7
GCA_018986795.1	ASM1898679v1	OLC_1685_O158:H23
GCA_008124105.1	ASM812410v1	PG20180171_O16-H48
GCA_008124125.1	ASM812412v1	PG20180172_O16-H48
GCA_008124145.1	ASM812414v1	PG20180170_O16-H48
GCA_008124165.1	ASM812416v1	PG20180175_O16-H48
GCA_008124185.1	ASM812418v1	PG20180173_O16-H48
GCA_008124205.1	ASM812420v1	PG20180063_O16-H48
GCA_008124225.1	ASM812422v1	PG20180062_O16-H48
GCA_008124245.1	ASM812424v1	PG20180061_O16-H48
GCA_008124265.1	ASM812426v1	PG20180059_O16-H48
GCA_008124285.1	ASM812428v1	PG20180060_O16-H48
GCA_008124305.1	ASM812430v1	PG20180054_O16-H48
GCA_008124325.1	ASM812432v1	PG20180058_O16-H48
GCA_008124345.1	ASM812434v1	PG20180053_O16-H48
GCA_008124365.1	ASM812436v1	PG20180052_O16-H48
GCA_008124385.1	ASM812438v1	PG20180050_O16-H48
GCA_008124405.1	ASM812440v1	CV601gfp_O16-H48
GCA_021398955.1	ASM2139895v1	CU37RT_2_O16-H6
GCA_015571595.1	ASM1557159v1	Res13_Lact_PER13_34_O167-H26
GCA_018986815.1	ASM1898681v1	OLC_1056_O170:H18
GCA_017570665.1	ASM1757066v1	MIN9_O176:H45
GCA_002741595.1	ASM274159v1	2012C_4431_O178-H19
GCA_001021615.1	APECO18	APEC_O18_O18
GCA_004771135.1	ASM477113v1	CFSAN067215_O18-H1
GCA_002741275.1	ASM274127v1	D181_O182-H21
GCA_014770895.1	ASM1477089v1	S873.1_O18ac-H14
GCA_014771275.1	ASM1477127v1	730V1_O19-H7
GCA_021399015.1	ASM2139901v1	HM670_O2-H1
GCA_008124085.1	ASM812408v1	PG20180057_O2-H6
GCA_015571715.1	ASM1557171v1	Res13_Lact_PEB17_18_O20-H12
GCA_009728565.1	ASM972856v1	RM10809_3_O22-H8
GCA_001021635.2	ASM102163v2	APEC_O2_211_O2-211
GCA_021398485.1	ASM2139848v1	CU39ES_1_O25-H1
GCA_002741315.1	ASM274131v1	F5505_C1_O25-H16
GCA_016756455.1	ASM1675645v1	18044_O25:H4
GCA_021398995.1	ASM2139899v1	CU568_3_O25-H4
GCA_002741175.1	ASM274117v1	2014EL_1343_2_O25-NM
GCA_001874485.1	ASM187448v1	O25b-H4_O25b-H4
GCA_000285655.3	EC958.v1	EC958_O25b-H4-ST131
GCA_014217135.1	ASM1421713v1	2019_APHA_O25b-H4-ST131
GCA_014217155.1	ASM1421715v1	2017_APHA_O25b-H4-ST131
GCA_015277555.1	ASM1527755v1	ST131_O25b-H4-ST131
GCA_003112185.1	ASM311218v1	RM8426_O26
GCA_003112225.1	ASM311222v1	RM10386_O26
GCA_000091005.1	ASM9100v1	11368_O26-H11
GCA_005037725.2	ASM503772v2	FWSEC0001_O26-H11
GCA_002741475.1	ASM274147v1	B4103_1_O27-H7
GCA_015571735.1	ASM1557173v1	Res13_Lact_PEB08_01_O39-H21
GCA_000618905.3	ASM61890v3	F8704_2_O39-NM
GCA_021398465.1	ASM2139846v1	CU532_9_O4-H5
GCA_003112205.1	ASM311220v1	RM10042_O43
GCA_005037845.2	ASM503784v2	FWSEC0003_O45-H2
GCA_000025165.1	ASM2516v1	CB9615_O55-H7
GCA_000245515.1	ASM24551v1	RM12579_O55-H7
GCA_013167255.1	ASM1316725v1	TB182A_O55-H7
GCA_013167935.1	ASM1316793v1	DEC5E_O55-H7
GCA_013167975.1	ASM1316797v1	DEC5D_O55-H7
GCA_013167995.1	ASM1316799v1	DEC5B_O55-H7
GCA_013168015.1	ASM1316801v1	DEC5A_O55-H7
GCA_013343615.1	ASM1334361v1	USDA5905_O55-H7
GCA_002269325.1	ASM226932v1	2011EL_1370_2_O6-H16
GCA_002741195.1	ASM274119v1	2014EL_1346_6_O6-H16
GCA_002741515.1	ASM274151v1	F6699_O6-H16
GCA_002741575.1	ASM274157v1	M9682_C1_O6-H16
GCA_014771055.1	ASM1477105v1	S97.3_O68-H12
GCA_017570585.1	ASM1757058v1	MIN14_O7:H4
GCA_000227625.1	ASM22762v1	CE10_O7-K1
GCA_000332755.1	ASM33275v1	APEC_O78_O78
GCA_018986835.1	ASM1898683v1	BMH_17_0027_O8:H28
GCA_009618015.1	ASM961801v1	16F5M1D1_O8-H8
GCA_008124005.1	ASM812400v1	EC_107_O80-H26
GCA_000183345.1	ASM18334v1	NRG_857C_O83-H1
GCA_016803935.1	ASM1680393v1	Trh52_O84-H7
GCA_017570605.1	ASM1757060v1	MIN12_O89m:H10
GCA_017570625.1	ASM1757062v1	MIN11_O89m:H9
GCA_015571675.1	ASM1557167v1	Res13_Lact_PEB21_38_A_O9-H10
GCA_015571695.1	ASM1557169v1	Res13_Lact_PEB20_37_A_O9-H10
GCA_002716885.1	ASM271688v1	RM7190_O91
GCA_005037775.2	ASM503777v2	FWSEC0008_O91-H21
GCA_021398975.1	ASM2139897v1	CU42ET_1_O99-H6
GCA_000027125.1	ASM2712v1	SS42
GCA_001900965.1	ASM190096v1	S42
GCA_001901465.1	ASM190146v1	S10
GCA_002952955.1	ASM295295v1	2_0
GCA_003856635.1	ASM385663v1	2__0
GCA_010365425.1	ASM1036542v1	SS10
GCA_000262125.1	ASM26212v1	Xuzhou21
GCA_001612475.1	ASM161247v1	28RC1
GCA_001612495.1	ASM161249v1	SRCC_1675
GCA_001644745.1	ASM164474v1	2013C_4465
GCA_001806265.1	ASM180626v1	NADC_5570_86_24_6565
GCA_001806285.1	ASM180628v1	NADC_5570_86_24_6564
GCA_001865295.1	ASM186529v1	PA20
GCA_001890205.1	ASM189020v1	S155
GCA_001890225.1	ASM189022v1	S272
GCA_001890245.1	ASM189024v1	S472
GCA_001890265.1	ASM189026v1	S350
GCA_001890285.2	ASM189028v2	9000
GCA_001890305.1	ASM189030v1	7784
GCA_001890325.1	ASM189032v1	S319
GCA_001890345.1	ASM189034v1	10671
GCA_002057355.1	ASM205735v1	13E0767
GCA_002156825.1	ASM215682v1	95JB1
GCA_002156845.1	ASM215684v1	95NR1
GCA_002220265.1	ASM222026v1	FORC_044
GCA_002249955.1	ASM224995v1	CDC_03_98
GCA_002952695.1	ASM295269v1	FORC_042
GCA_003017455.1	ASM301745v1	2015C_3101
GCA_003017555.1	ASM301755v1	2015C_3108
GCA_003017675.2	ASM301767v2	2014C_3084
GCA_003017955.1	ASM301795v1	2014C_3946
GCA_003017975.1	ASM301797v1	2013C_4361
GCA_003018495.1	ASM301849v1	2015C_4498
GCA_003018535.1	ASM301853v1	2013C_4081
GCA_003018875.1	ASM301887v1	2013C_3250
GCA_003018995.1	ASM301899v1	95_3192
GCA_003019155.1	ASM301915v1	2013C_3264
GCA_003019215.1	ASM301921v1	2013C_3342
GCA_003019235.1	ASM301923v1	2015C_3125
GCA_003203755.1	ASM320375v1	SD134209
GCA_003288275.1	ASM328827v1	RM9975
GCA_003288295.1	ASM328829v1	RM9131
GCA_003308955.1	ASM330895v1	2017C_4109
GCA_003966425.1	ASM396642v1	E2855
GCA_003966445.1	ASM396644v1	E2863
GCA_004010575.1	ASM401057v1	2009C_3554
GCA_004010595.1	ASM401059v1	2009C_3378
GCA_004010615.1	ASM401061v1	08_3918
GCA_004010635.1	ASM401063v1	06_3462
GCA_004010655.1	ASM401065v1	2009C_4687
GCA_004010675.1	ASM401067v1	2010C_3347
GCA_004010695.1	ASM401069v1	2010C_3142
GCA_004010715.1	ASM401071v1	08_3914
GCA_004263675.3	ASM426367v3	588889
GCA_005221505.1	ASM522150v1	S150
GCA_005221525.1	ASM522152v1	S147
GCA_005221545.1	ASM522154v1	S148
GCA_005221565.1	ASM522156v1	S149
GCA_005221605.1	ASM522160v1	S141
GCA_005221625.1	ASM522162v1	S137
GCA_005221645.1	ASM522164v1	S136
GCA_005221665.1	ASM522166v1	S135
GCA_005221685.1	ASM522168v1	S134
GCA_005221705.1	ASM522170v1	S133
GCA_005221725.1	ASM522172v1	S132
GCA_005221745.1	ASM522174v1	S130
GCA_005221765.1	ASM522176v1	S124
GCA_005221785.1	ASM522178v1	S123
GCA_005221805.1	ASM522180v1	S120
GCA_005221825.1	ASM522182v1	S117
GCA_005221845.1	ASM522184v1	S115
GCA_005221865.1	ASM522186v1	S116
GCA_005221885.1	ASM522188v1	S143
GCA_005221905.1	ASM522190v1	S142
GCA_005221925.1	ASM522192v1	S140
GCA_005221945.1	ASM522194v1	S139
GCA_005221965.1	ASM522196v1	S138
GCA_005221985.1	ASM522198v1	S131
GCA_005222005.1	ASM522200v1	S122
GCA_005222025.1	ASM522202v1	S121
GCA_005222045.1	ASM522204v1	S119
GCA_005222065.1	ASM522206v1	S118
GCA_005222265.1	ASM522226v1	S114
GCA_005222285.1	ASM522228v1	S112
GCA_005222305.1	ASM522230v1	S109
GCA_005222325.1	ASM522232v1	S108
GCA_005222345.1	ASM522234v1	S106
GCA_005222365.1	ASM522236v1	S105
GCA_005222385.1	ASM522238v1	S113
GCA_005222405.1	ASM522240v1	S111
GCA_005222425.1	ASM522242v1	S110
GCA_005222445.1	ASM522244v1	S107
GCA_006874785.1	ASM687478v1	ATCC_43889
GCA_008086485.1	ASM808648v1	388808_gen
GCA_008086505.1	ASM808650v1	399730_gen
GCA_008086525.1	ASM808652v1	388755_gen
GCA_008087645.1	ASM808764v1	397404_gen
GCA_008802895.1	ASM880289v1	194195
GCA_008925965.1	ASM892596v1	NZRM4169
GCA_008926085.1	ASM892608v1	NZRM4165
GCA_008926105.1	ASM892610v1	NZRM3614
GCA_008926125.1	ASM892612v1	ERL06_2503
GCA_008926145.1	ASM892614v1	ERL06_2497
GCA_008926165.1	ASM892616v1	ERL06_2442
GCA_008926185.1	ASM892618v1	ERL05_1306
GCA_008926305.1	ASM892630v1	ERL05_0623
GCA_008931135.1	ASM893113v1	ERL04_3476
GCA_008931185.1	ASM893118v1	ERL03_1416
GCA_009431955.1	ASM943195v1	HB6
GCA_009432215.1	ASM943221v1	F1_E4
GCA_009432415.1	ASM943241v1	21B8
GCA_009432635.1	ASM943263v1	F3398
GCA_009432795.1	ASM943279v1	M7638
GCA_009432915.1	ASM943291v1	MA11
GCA_009433135.1	ASM943313v1	CV261
GCA_009664305.1	ASM966430v1	FSIS11705876
GCA_009664455.1	ASM966445v1	AUSMDU00002545
GCA_009738455.1	ASM973845v1	RM19259
GCA_009873355.1	ASM987335v1	NCCP_15739
GCA_009873415.1	ASM987341v1	NCCP_14539
GCA_010231855.1	ASM1023185v1	PNUSAE013304
GCA_011843745.2	ASM1184374v2	824422
GCA_011849985.2	ASM1184998v2	818062
GCA_011853505.2	ASM1185350v2	811035
GCA_011853625.2	ASM1185362v2	811034
GCA_012097945.2	ASM1209794v2	592579
GCA_012098715.2	ASM1209871v2	591859
GCA_012099675.2	ASM1209967v2	592580
GCA_012100495.2	ASM1210049v2	591122
GCA_012100875.2	ASM1210087v2	595637
GCA_012101175.2	ASM1210117v2	591890
GCA_012107915.2	ASM1210791v2	588888
GCA_012108755.2	ASM1210875v2	595557
GCA_012109035.2	ASM1210903v2	591229
GCA_012152785.2	ASM1215278v2	438602
GCA_012184185.2	ASM1218418v2	437024
GCA_012186145.2	ASM1218614v2	437022
GCA_012194265.2	ASM1219426v2	437021
GCA_012218465.2	ASM1221846v2	432298
GCA_012218485.2	ASM1221848v2	427603
GCA_012218565.2	ASM1221856v2	435354
GCA_012218625.2	ASM1221862v2	437023
GCA_012218685.2	ASM1221868v2	429691
GCA_012219005.2	ASM1221900v2	432297
GCA_012219025.2	ASM1221902v2	432750
GCA_012219045.2	ASM1221904v2	432301
GCA_012219065.2	ASM1221906v2	423917
GCA_012219085.2	ASM1221908v2	432300
GCA_012219425.2	ASM1221942v2	432299
GCA_012219465.2	ASM1221946v2	429692
GCA_012220125.2	ASM1222012v2	429693
GCA_012220445.2	ASM1222044v2	421196
GCA_012220465.2	ASM1222046v2	413227
GCA_012221765.2	ASM1222176v2	438729
GCA_012242025.2	ASM1224202v2	391778
GCA_012391955.2	ASM1239195v2	401794
GCA_014607515.1	ASM1460751v1	RM9872_C1
GCA_014825845.1	ASM1482584v1	20R2R
GCA_015571755.1	ASM1557175v1	Res13_Lact_PEA14_20
GCA_016026195.1	ASM1602619v1	FDAARGOS_946
GCA_021049165.1	ASM2104916v1	804533
GCA_021166015.1	ASM2116601v1	7386Nal
GCA_000005845.2	ASM584v2	K_12_substr._MG1655
GCA_000007445.1	ASM744v1	CFT073
GCA_000009565.2	ASM956v1	BL21_DE3_
GCA_000010245.1	ASM1024v1	K_12_substr._W3110
GCA_000010385.1	ASM1038v1	SE11
GCA_000010485.1	ASM1048v1	SE15
GCA_000013305.1	ASM1330v1	S536
GCA_000017765.1	ASM1776v1	HS
GCA_000017985.1	ASM1798v1	REL606
GCA_000019385.1	ASM1938v1	ATCC_8739
GCA_000019425.1	ASM1942v1	K_12_substr._DH10B
GCA_000019645.1	ASM1964v1	SMS_3_5
GCA_000022345.1	ASM2234v1	K_12_substr._BW2952
GCA_000023365.1	ASM2336v1	DH1
GCA_000023665.1	ASM2366v1	BL21_Gold_DE3_pLysS_AG
GCA_000025745.1	ASM2574v1	IHE3034
GCA_000026245.1	ASM2624v1	55989
GCA_000026265.1	ASM2626v1	IAI1
GCA_000026285.2	ASM2628v2	S88
GCA_000026345.1	ASM2634v1	IAI39
GCA_000148365.1	ASM14836v1	ABU_83972
GCA_000148605.1	ASM14860v1	UM146
GCA_000167875.2	ASM16787v2	E110019
GCA_000184185.1	ASM18418v1	SW
GCA_000210475.1	ASM21047v1	ETEC_H10407
GCA_000212715.2	ASM21271v2	UMNK88
GCA_000219515.3	ASM21951v3	PCN033
GCA_000233875.1	ASM23387v1	clone_D_i2
GCA_000233895.1	ASM23389v1	clone_D_i14
GCA_000257275.1	ASM25727v1	P12b
GCA_000258025.1	ASM25802v1	KO11FL
GCA_000284495.1	ASM28449v1	LF82
GCA_000350185.1	ASM35018v1	K_12_substr._MDS42
GCA_000468515.1	ASM46851v1	LY180
GCA_000474035.1	ASM47403v1	C321.deltaA
GCA_000493755.1	ASM49375v1	JJ1886
GCA_000499485.1	MYMC4100	K_12_substr._MC4100
GCA_000597845.1	ASM59784v1	ST540
GCA_000599665.1	ASM59966v1	ST2747
GCA_000714595.1	ASM71459v1	Nissle_1917
GCA_000725305.1	ASM72530v1	KLY
GCA_000750555.1	ASM75055v1	K_12_substr._BW25113
GCA_000784925.1	ASM78492v1	ECONIH1
GCA_000800215.1	ASM80021v1	ER2796
GCA_000800765.1	ASM80076v1	ER3413
GCA_000800845.2	ASM80084v2	RS218
GCA_000801165.1	ASM80116v1	RM9387
GCA_000801185.2	ASM80118v2	94_3024
GCA_000813165.1	ASM81316v1	APEC_IMT5155
GCA_000814145.2	ASM81414v2	6409
GCA_000819645.1	ASM81964v1	S789
GCA_000829985.1	ASM82998v1	1303
GCA_000830035.1	ASM83003v1	C41_DE3_
GCA_000831565.1	ASM83156v1	ECC_1470
GCA_000833145.1	ASM83314v1	BL21_TaKaRa
GCA_000833635.2	ASM83363v2	USML2
GCA_000931565.1	ASM93156v1	MNCRE44
GCA_000952955.1	EcRV308Chr	K_12_substr._RV308
GCA_000953515.1	EcHMS174Chr	K_12_substr._HMS174
GCA_000967155.1	HUSEC2011CHR1	HUSEC2011
GCA_000968515.1	ASM96851v1	VR50
GCA_000971615.1	ASM97161v1	CI5
GCA_000974405.1	ASM97440v1	ER3454
GCA_000974465.1	ASM97446v1	ER3440
GCA_000974505.1	ASM97450v1	ER3476
GCA_000974535.1	ASM97453v1	ER3445
GCA_000974575.1	ASM97457v1	ER3466
GCA_000974825.1	ASM97482v1	ER3446
GCA_000974865.1	ASM97486v1	ER3475
GCA_000974885.1	ASM97488v1	ER3435
GCA_000981485.1	EcoliK12AG100	K_12_substr._AG100
GCA_000987875.1	ASM98787v1	SEC470
GCA_000988355.1	ASM98835v1	SQ37
GCA_000988385.1	ASM98838v1	SQ88
GCA_000988425.1	ASM98842v1	SQ110
GCA_000988445.1	ASM98844v1	SQ171
GCA_000988465.1	ASM98846v1	SQ2203
GCA_001007915.1	ASM100791v1	CFSAN029787
GCA_001020945.2	ASM102094v2	K_12_substr._GM4792
GCA_001021595.1	ASM102159v1	NMEC_O18
GCA_001029125.1	ASM102912v1	PCN061
GCA_001039415.1	ASM103941v1	C43_DE3_
GCA_001043215.1	ASM104321v1	NCM3722
GCA_001051135.1	ASM105113v1	ACN001
GCA_001183645.1	ASM118364v1	DH1Ec095
GCA_001183665.1	ASM118366v1	DH1Ec104
GCA_001183685.1	ASM118368v1	DH1Ec169
GCA_001276585.2	ASM127658v2	RR1
GCA_001280325.1	ASM128032v1	SF_088
GCA_001280345.1	ASM128034v1	SF_468
GCA_001280385.1	ASM128038v1	SF_166
GCA_001280405.1	ASM128040v1	SF_173
GCA_001308125.1	ASM130812v1	K_12_substr._MG1655_TMP32XR1
GCA_001308165.1	ASM130816v1	K_12_substr._MG1655_TMP32XR2
GCA_001420935.1	ASM142093v1	2012C_4227
GCA_001420955.1	ASM142095v1	2009C_3133
GCA_001442495.1	ASM144249v1	YD786
GCA_001455385.1	ASM145538v1	CQSW20
GCA_001469815.1	ASM146981v1	uk_P46212
GCA_001485455.1	ASM148545v1	ST648
GCA_001513615.1	ASM151361v1	CD306
GCA_001513635.1	ASM151363v1	JJ2434
GCA_001513655.1	ASM151365v1	JJ1897
GCA_001515725.1	ASM151572v1	ACN002
GCA_001542675.2	ASM154267v2	MRE600
GCA_001559615.2	ASM155961v2	C2566
GCA_001559635.1	ASM155963v1	C3029
GCA_001559655.1	ASM155965v1	DHB4
GCA_001559675.1	ASM155967v1	C3026
GCA_001566335.1	ASM156633v1	JW5437_1_substr._MG1655
GCA_001566615.1	ASM156661v1	SaT040
GCA_001566635.1	ASM156663v1	G749
GCA_001566655.1	ASM156665v1	MVAST0167
GCA_001566675.1	ASM156667v1	ZH193
GCA_001577325.1	ASM157732v1	ZH063
GCA_001593565.1	ASM159356v1	JJ1887
GCA_001610755.1	ASM161075v1	Sanji
GCA_001617565.1	ASM161756v1	Ecol_732
GCA_001618325.1	ASM161832v1	Ecol_743
GCA_001618345.2	ASM161834v2	Ecol_745
GCA_001618365.1	ASM161836v1	Ecol_448
GCA_001644725.1	ASM164472v1	2011C_3911
GCA_001645235.2	ASM164523v2	2011C_4315
GCA_001660585.1	ASM166058v1	NGF1
GCA_001663075.1	ASM166307v1	ER1821R
GCA_001663475.1	ASM166347v1	Eco889
GCA_001675145.1	ASM167514v1	ECONIH2
GCA_001677475.2	ASM167747v2	06_00048
GCA_001677495.1	ASM167749v1	09_00049
GCA_001677515.1	ASM167751v1	08_00022
GCA_001678925.1	ASM167892v1	H1827_12
GCA_001678965.1	ASM167896v1	GB089
GCA_001679985.1	ASM167998v1	210205630
GCA_001682305.2	ASM168230v2	EC590
GCA_001683435.1	ASM168343v1	K_15KW01
GCA_001693315.1	ASM169331v1	UPEC_26_1
GCA_001693635.1	ASM169363v1	O177:H21
GCA_001721125.1	ASM172112v1	FORC_028
GCA_001721205.1	ASM172120v1	CFSAN004177
GCA_001721225.1	ASM172122v1	CFSAN004176
GCA_001721525.1	ASM172152v1	MS6198
GCA_001723505.1	ASM172350v1	K_12_NEB_5_alpha
GCA_001735705.1	ASM173570v1	210221272
GCA_001750845.1	ASM175084v1	FORC_031
GCA_001860505.1	ASM186050v1	Y5
GCA_001886535.1	ASM188653v1	MRSN352231
GCA_001886555.1	ASM188655v1	MRSN346638
GCA_001886575.1	ASM188657v1	MRSN346355
GCA_001886755.1	ASM188675v1	MRSN346595
GCA_001886895.1	ASM188689v1	FORC_029
GCA_001886935.1	ASM188693v1	FORC_041
GCA_001888075.1	ASM188807v1	FMU073332
GCA_001890365.1	ASM189036v1	MRSN346647
GCA_001900295.1	ASM190029v1	C1
GCA_001900315.1	ASM190031v1	C4
GCA_001900335.1	ASM190033v1	C10
GCA_001900355.1	ASM190035v1	C11
GCA_001900375.1	ASM190037v1	D7
GCA_001900395.1	ASM190039v1	D8
GCA_001900415.1	ASM190041v1	H5
GCA_001900435.1	ASM190043v1	H6
GCA_001900455.1	ASM190045v1	H7
GCA_001900475.1	ASM190047v1	H10
GCA_001900495.1	ASM190049v1	C2
GCA_001900515.1	ASM190051v1	C3
GCA_001900535.1	ASM190053v1	C5
GCA_001900555.1	ASM190055v1	C8
GCA_001900595.1	ASM190059v1	D1
GCA_001900615.1	ASM190061v1	D2
GCA_001900635.1	ASM190063v1	D3
GCA_001900655.1	ASM190065v1	D4
GCA_001900675.1	ASM190067v1	D5
GCA_001900695.1	ASM190069v1	D6
GCA_001900715.1	ASM190071v1	D9
GCA_001900735.1	ASM190073v1	D10
GCA_001900775.1	ASM190077v1	H1
GCA_001900795.1	ASM190079v1	H2
GCA_001900815.1	ASM190081v1	H3
GCA_001900835.1	ASM190083v1	H8
GCA_001900885.1	ASM190088v1	H14
GCA_001900905.1	ASM190090v1	S3
GCA_001900925.1	ASM190092v1	S21
GCA_001900945.1	ASM190094v1	S40
GCA_001900985.1	ASM190098v1	S43
GCA_001901005.1	ASM190100v1	H15
GCA_001901025.1	ASM190102v1	M1
GCA_001901045.1	ASM190104v1	M3
GCA_001901065.1	ASM190106v1	M6
GCA_001901085.1	ASM190108v1	M8
GCA_001901105.1	ASM190110v1	M9
GCA_001901125.1	ASM190112v1	M10
GCA_001901145.1	ASM190114v1	M11
GCA_001901165.1	ASM190116v1	M15
GCA_001901185.1	ASM190118v1	M18
GCA_001901215.1	ASM190121v1	M19
GCA_001901315.1	ASM190131v1	S1
GCA_001901365.1	ASM190136v1	S30
GCA_001901405.1	ASM190140v1	S50
GCA_001901425.1	ASM190142v1	C7
GCA_001901445.1	ASM190144v1	S56
GCA_001932515.1	ASM193251v1	tolC_
GCA_001936315.1	ASM193631v1	SLK172
GCA_001969285.4	ASM196928v4	WCHEC050613
GCA_001999185.1	ASM199918v1	MGY
GCA_002007705.1	ASM200770v1	NCTC86
GCA_002009315.1	ASM200931v1	MDR_56
GCA_002011945.1	ASM201194v1	Ecol_224
GCA_002011965.1	ASM201196v1	Ecol_276
GCA_002011985.1	ASM201198v1	Ecol_316
GCA_002012005.1	ASM201200v1	Ecol_517
GCA_002012025.1	ASM201202v1	Ecol_542
GCA_002012045.1	ASM201204v1	Ecol_545
GCA_002012065.1	ASM201206v1	Ecol_656
GCA_002012085.1	ASM201208v1	Ecol_AZ146
GCA_002012105.1	ASM201210v1	Ecol_AZ147
GCA_002012125.1	ASM201212v1	Ecol_AZ155
GCA_002012145.1	ASM201214v1	Ecol_AZ159
GCA_002012165.1	ASM201216v1	Ecol_AZ162
GCA_002012185.1	ASM201218v1	Ecol_422
GCA_002012205.1	ASM201220v1	Ecol_867
GCA_002012225.1	ASM201222v1	Ecol_881
GCA_002012245.1	ASM201224v1	Ecol_AZ153
GCA_002012265.1	ASM201226v1	Ecol_AZ161
GCA_002012305.1	ASM201230v1	Ecol_244
GCA_002024865.1	ASM202486v1	NU14
GCA_002055605.1	ASM205560v1	13E0725
GCA_002055635.1	ASM205563v1	AR_0118
GCA_002056065.1	ASM205606v1	AR_0061
GCA_002056145.1	ASM205614v1	AR_0069
GCA_002056635.1	ASM205663v1	AR_0104
GCA_002057245.1	ASM205724v1	13E0780
GCA_002058765.1	ASM205876v1	DSM_103246
GCA_002077195.1	ASM207719v1	FAM21845
GCA_002078275.1	ASM207827v1	BLK9
GCA_002078295.1	ASM207829v1	BLK16
GCA_002090355.1	ASM209035v1	BLR_DE3_
GCA_002105735.1	ASM210573v1	CFSAN051542
GCA_002116715.2	ASM211671v2	HB_Coli0
GCA_002118095.1	ASM211809v1	HST04
GCA_002142675.1	ASM214267v1	Z1002
GCA_002142695.1	ASM214269v1	5CRE51
GCA_002142715.1	ASM214271v1	strain_Z247
GCA_002157245.1	ASM215724v1	81009
GCA_002163655.1	ASM216365v1	KSC9
GCA_002163695.1	ASM216369v1	KSC64
GCA_002163935.1	ASM216393v1	KSC1031
GCA_002163955.1	ASM216395v1	KSC207
GCA_002164595.2	ASM216459v2	WCHEC000837
GCA_002164635.4	ASM216463v4	WCHEC96200
GCA_002164645.3	ASM216464v3	WCHEC4533
GCA_002164865.2	ASM216486v2	WCHEC020032
GCA_002164975.2	ASM216497v2	SCEC020026
GCA_002165095.2	ASM216509v2	SCEC020022
GCA_002165115.2	ASM216511v2	SCEC020001
GCA_002180055.1	ASM218005v1	AR_0149
GCA_002180135.1	ASM218013v1	AR_0162
GCA_002180195.1	ASM218019v1	AR_0058
GCA_002180215.1	ASM218021v1	AR_0151
GCA_002180275.1	ASM218027v1	AR_0128
GCA_002192275.1	ASM219227v1	AR_0114
GCA_002192295.1	ASM219229v1	AR_0150
GCA_002193095.1	ASM219309v1	H105
GCA_002196475.1	ASM219647v1	EC974
GCA_002196495.1	ASM219649v1	EC1515
GCA_002201835.1	ASM220183v1	AR_0137
GCA_002202175.1	ASM220217v1	AR_0055
GCA_002211725.1	ASM221172v1	ABWA45
GCA_002214205.1	ASM221420v1	M160133
GCA_002214745.2	ASM221474v2	FORC_043
GCA_002215095.1	ASM221509v1	PSUO2
GCA_002215115.1	ASM221511v1	PSUO78
GCA_002215155.1	ASM221515v1	PSUO103
GCA_002220215.1	ASM222021v1	E62
GCA_002237285.1	ASM223728v1	MEM
GCA_002237305.1	ASM223730v1	PAR
GCA_002237325.1	ASM223732v1	WAT
GCA_002246595.3	ASM224659v3	ECCTRSRTH03
GCA_002278115.2	ASM227811v2	CFSAN061770
GCA_002285755.1	ASM228575v1	PA45B
GCA_002302315.1	ASM230231v1	ETEC_2265
GCA_002302335.1	ASM230233v1	ETEC_2264
GCA_002310555.1	ASM231055v1	1943
GCA_002310575.1	ASM231057v1	S317
GCA_002310595.1	ASM231059v1	S144
GCA_002310615.1	ASM231061v1	1190
GCA_002310635.1	ASM231063v1	1105
GCA_002310655.1	ASM231065v1	S746
GCA_002310675.1	ASM231067v1	S127
GCA_002310695.1	ASM231069v1	1428
GCA_002310715.1	ASM231071v1	1223
GCA_002310735.1	ASM231073v1	1283
GCA_002357875.1	ASM235787v1	MRY15_131
GCA_002357895.1	ASM235789v1	MRY15_117
GCA_002357915.1	ASM235791v1	20Ec_P_124
GCA_002393365.1	ASM239336v1	FDAARGOS_403
GCA_002393465.1	ASM239346v1	FDAARGOS_401
GCA_002494365.2	ASM249436v2	KL53
GCA_002587005.1	ASM258700v1	IMT16316
GCA_002589795.1	ASM258979v1	FDAARGOS_433
GCA_002591135.1	ASM259113v1	FDAARGOS_448
GCA_002741295.1	ASM274129v1	ATCC_43886
GCA_002741335.1	ASM274133v1	F5656C1
GCA_002741355.1	ASM274135v1	ATCC_43896
GCA_002761835.1	ASM276183v1	WG5
GCA_002763515.3	ASM276351v3	BH100_substr._MG2014
GCA_002764015.1	ASM276401v1	LS4
GCA_002786655.1	ASM278665v1	CREC_532
GCA_002787215.1	ASM278721v1	AR_0006
GCA_002787315.1	ASM278731v1	AR_0014
GCA_002787545.1	ASM278754v1	CREC_629
GCA_002787645.1	ASM278764v1	CREC_544
GCA_002787935.1	ASM278793v1	CREC_591
GCA_002788115.1	ASM278811v1	AR_0015
GCA_002788295.1	ASM278829v1	AR_0011
GCA_002796445.1	ASM279644v1	AR_0019
GCA_002796585.1	ASM279658v1	AR_0017
GCA_002803805.2	ASM280380v2	CV839_15
GCA_002803905.1	ASM280390v1	AMA1167
GCA_002811555.3	ASM281155v3	WCHEC025943
GCA_002812545.1	ASM281254v1	SC516
GCA_002844685.1	ASM284468v1	ExPEC_XM
GCA_002846135.1	ASM284613v1	MS8345
GCA_002848225.1	ASM284822v1	DH5alpha
GCA_002850675.5	ASM285067v5	SCEC020023
GCA_002853655.1	ASM285365v1	14EC017
GCA_002853715.1	ASM285371v1	14EC020
GCA_002853805.1	ASM285380v1	14EC029
GCA_002853965.1	ASM285396v1	14EC047
GCA_002855325.1	ASM285532v1	14EC001
GCA_002855415.1	ASM285541v1	14EC007
GCA_002859105.1	ASM285910v1	BH100_substr._MG2017
GCA_002860085.1	ASM286008v1	CRE1540
GCA_002860105.1	ASM286010v1	CRE1493
GCA_002863665.1	ASM286366v1	SMN197SH3
GCA_002863685.1	ASM286368v1	SMN152SH1
GCA_002863845.1	ASM286384v1	STEC299
GCA_002863885.1	ASM286388v1	SMN013SH2
GCA_002870165.1	ASM287016v1	SCEC020007
GCA_002879975.1	ASM287997v1	ML35
GCA_002887715.1	ASM288771v1	BH100L_substr._MG2017
GCA_002893905.2	ASM289390v2	CV839_06
GCA_002899495.1	ASM289949v1	CAR
GCA_002899515.1	ASM289951v1	LIM
GCA_002899535.1	ASM289953v1	CIT
GCA_002900305.1	ASM290030v1	BH100N_substr._MG2017
GCA_002903105.1	ASM290310v1	ECONIH5
GCA_002903125.1	ASM290312v1	ECONIH6
GCA_002925525.1	YDC107	YDC107
GCA_002934025.1	ASM293402v1	DTU_1
GCA_002934895.1	ASM293489v1	ECONIH4
GCA_002944935.1	ASM294493v1	FDAARGOS_144
GCA_002945135.3	ASM294513v3	WCHEC005237
GCA_002946715.1	ASM294671v1	266917_2
GCA_002948655.1	ASM294865v1	AR_0077
GCA_002951655.1	ASM295165v1	13P477T
GCA_002951675.1	ASM295167v1	Combat2C1
GCA_002951695.1	ASM295169v1	Combat13F7
GCA_002951715.1	ASM295171v1	13KWH46
GCA_002951735.1	ASM295173v1	13P484A
GCA_002951755.1	ASM295175v1	13TMH22
GCA_002951775.1	ASM295177v1	13C1065T
GCA_002951795.1	ASM295179v1	13C1079T
GCA_002951855.1	ASM295185v1	FHI_NMBU_03
GCA_002952855.1	ASM295285v1	7FA
GCA_002952875.1	ASM295287v1	6FA
GCA_002952895.1	ASM295289v1	6A
GCA_002952915.1	ASM295291v1	3FA
GCA_002952935.1	ASM295293v1	3A
GCA_002952995.1	ASM295299v1	9A
GCA_002953015.1	ASM295301v1	9FA
GCA_002953035.1	ASM295303v1	8A
GCA_002953055.1	ASM295305v1	5A
GCA_002953075.1	ASM295307v1	2FA
GCA_002953095.1	ASM295309v1	1FA
GCA_002953435.1	ASM295343v1	HS13_1
GCA_002953455.1	ASM295345v1	KBN10P04869
GCA_002953755.1	ASM295375v1	8FA
GCA_002953775.1	ASM295377v1	7A
GCA_002953795.1	ASM295379v1	5FA
GCA_002953815.1	ASM295381v1	4FA
GCA_002953835.1	ASM295383v1	4A
GCA_002953855.1	ASM295385v1	2F_0
GCA_002953875.1	ASM295387v1	2A
GCA_002953895.1	ASM295389v1	1A
GCA_002966755.1	ASM296675v1	WB61
GCA_002967855.2	ASM296785v2	ESY003
GCA_002967875.2	ASM296787v2	EBJ003
GCA_002967885.2	ASM296788v2	EBJ001
GCA_002967935.2	ASM296793v2	ESY001
GCA_002967955.2	ASM296795v2	EJN001
GCA_002967975.2	ASM296797v2	ESY002
GCA_002968715.1	ASM296871v1	AR_0369
GCA_002968735.1	ASM296873v1	AR_0372
GCA_002968935.1	ASM296893v1	13P460A
GCA_002993265.1	ASM299326v1	AS19_RrmA_
GCA_002996665.1	ASM299666v1	EC11
GCA_002996945.1	ASM299694v1	AR_0081
GCA_002999075.1	ASM299907v1	AR_0374
GCA_003013205.1	ASM301320v1	RM14721
GCA_003017375.1	ASM301737v1	2015C_3163
GCA_003017615.1	ASM301761v1	2014C_4135
GCA_003017765.1	ASM301776v1	2013C_3033
GCA_003017805.1	ASM301780v1	2013C_4830
GCA_003017915.1	ASM301791v1	2014C_3051
GCA_003017935.1	ASM301793v1	2015C_3121
GCA_003017995.1	ASM301799v1	2014C_3307
GCA_003018015.1	ASM301801v1	2013C_4404
GCA_003018035.1	ASM301803v1	2015C_4944
GCA_003018055.1	ASM301805v1	2013C_3252
GCA_003018075.1	ASM301807v1	2013C_3492
GCA_003018095.1	ASM301809v1	2014C_3338
GCA_003018135.1	ASM301813v1	2014C_3050
GCA_003018155.1	ASM301815v1	2014C_3061
GCA_003018195.1	ASM301819v1	89_3156
GCA_003018215.1	ASM301821v1	2015C_3905
GCA_003018235.1	ASM301823v1	2012C_4221
GCA_003018255.1	ASM301825v1	2012C_4502
GCA_003018275.1	ASM301827v1	2014C_3097
GCA_003018315.1	ASM301831v1	2013C_3513
GCA_003018335.1	ASM301833v1	2013C_4282
GCA_003018355.1	ASM301835v1	00_3076
GCA_003018375.1	ASM301837v1	2013C_4974
GCA_003018395.1	ASM301839v1	2014C_3011
GCA_003018435.1	ASM301843v1	88_3510
GCA_003018455.1	ASM301845v1	97_3250
GCA_003018475.1	ASM301847v1	2015C_4136CT1
GCA_003018555.1	ASM301855v1	2013C_4225
GCA_003018575.1	ASM301857v1	2013C_4538
GCA_003018595.1	ASM301859v1	2014C_3003
GCA_003018615.1	ASM301861v1	2012EL_2448
GCA_003018635.1	ASM301863v1	86_3153
GCA_003018655.1	ASM301865v1	2013C_3181
GCA_003018695.1	ASM301869v1	2015C_3107
GCA_003018715.1	ASM301871v1	2013C_3277
GCA_003018755.1	ASM301875v1	2014C_4587
GCA_003018775.1	ASM301877v1	2014C_3655
GCA_003018795.1	ASM301879v1	2012C_4606
GCA_003018815.1	ASM301881v1	2013C_4991
GCA_003018835.2	ASM301883v2	2014C_4639
GCA_003018855.1	ASM301885v1	05_3629
GCA_003018895.1	ASM301889v1	2014C_3057
GCA_003018915.1	ASM301891v1	2011C_4251
GCA_003018935.1	ASM301893v1	2014C_3599
GCA_003018955.1	ASM301895v1	2013C_4390
GCA_003019015.1	ASM301901v1	88_3001
GCA_003019035.1	ASM301903v1	2014C_3075
GCA_003019055.1	ASM301905v1	2014C_4423
GCA_003019075.1	ASM301907v1	90_3040
GCA_003019095.1	ASM301909v1	95_3322
GCA_003019175.1	ASM301917v1	2013C_4187
GCA_003019195.1	ASM301919v1	2014C_4705
GCA_003020885.1	ASM302088v1	MS7163
GCA_003030025.1	ASM303002v1	CFSAN064036
GCA_003030245.1	ASM303024v1	CFSAN018748
GCA_003030365.1	ASM303036v1	675SK2
GCA_003031225.1	ASM303122v1	HKUOPY1
GCA_003031735.1	ASM303173v1	S165
GCA_003031775.1	ASM303177v1	S219
GCA_003031795.1	ASM303179v1	S222
GCA_003031815.1	ASM303181v1	S190
GCA_003033905.1	ASM303390v1	26561
GCA_003043915.1	ASM304391v1	RM14723
GCA_003044015.1	ASM304401v1	RM14715
GCA_003051985.2	ASM305198v2	WCHEC005784
GCA_003052645.1	ASM305264v1	J53
GCA_003052665.1	ASM305266v1	ME8067
GCA_003073815.1	ASM307381v1	AR437
GCA_003073835.1	ASM307383v1	AR435
GCA_003073875.1	ASM307387v1	AR436
GCA_003073955.1	ASM307395v1	AR434
GCA_003076395.1	ASM307639v1	ZJ3920
GCA_003095635.1	ASM309563v1	S104
GCA_003111785.1	ASM311178v1	H9Ecoli
GCA_003122105.1	ASM312210v1	ECCRA_119
GCA_003150815.1	ASM315081v1	VH1
GCA_003172465.2	ASM317246v2	WCHEC035053S1G0
GCA_003176855.1	ASM317685v1	RM10466
GCA_003180975.1	ASM318097v1	DA33133
GCA_003180995.1	ASM318099v1	DA33137
GCA_003181035.1	ASM318103v1	DA33135
GCA_003194345.1	ASM319434v1	E41_1
GCA_003204155.1	ASM320415v1	AR_0085
GCA_003204955.1	ASM320495v1	2016C_3878
GCA_003231115.1	ASM323111v1	HS30_1
GCA_003254065.1	ASM325406v1	51008369SK1
GCA_003268695.1	ASM326869v1	WCHEC035148
GCA_003287245.1	ASM328724v1	SC
GCA_003288415.1	ASM328841v1	AR_452
GCA_003288455.1	ASM328845v1	AR_451
GCA_003290205.1	ASM329020v1	99_3165
GCA_003308975.1	ASM330897v1	2017C_4173W12
GCA_003325975.1	ASM332597v1	AMSHJX01
GCA_003336405.1	ASM333640v1	AMSCJX02
GCA_003342715.1	ASM334271v1	CFSAN064035
GCA_003344465.1	ASM334446v1	MCJCHV_1
GCA_003346835.1	ASM334683v1	Es_ST80_L1_NDM_10_2017
GCA_003351385.1	ASM335138v1	Es_ST410_NW1_NDM_09_2017
GCA_003351485.1	ASM335148v1	M16807
GCA_003352425.1	ASM335242v1	FORC_064
GCA_003355175.1	ASM335517v1	Es_ST2350_SE1_NDM_03_2018
GCA_003367885.1	ASM336788v1	C600
GCA_003399775.2	ASM339977v2	CFSAN061769
GCA_003399795.2	ASM339979v2	CFSAN061768
GCA_003399845.2	ASM339984v2	CFSAN061761
GCA_003399885.2	ASM339988v2	CFSAN061763
GCA_003399895.2	ASM339989v2	CFSAN061762
GCA_003399945.2	ASM339994v2	CFSAN061772
GCA_003400045.2	ASM340004v2	CFSAN061771
GCA_003402955.1	ASM340295v1	cq9
GCA_003410275.1	ASM341027v1	N3
GCA_003413625.1	ASM341362v1	UK_Dog_Liverpool
GCA_003432305.1	ASM343230v1	2452
GCA_003433275.1	ASM343327v1	NCCP15648
GCA_003443795.1	ASM344379v1	E706
GCA_003443815.1	ASM344381v1	E308
GCA_003491165.1	ASM349116v1	FORC_069
GCA_003491265.1	ASM349126v1	ATCC_700415
GCA_003570765.1	ASM357076v1	GE3
GCA_003571665.1	ASM357166v1	AR_0086
GCA_003571685.1	ASM357168v1	AR_0013
GCA_003571765.1	ASM357176v1	ECCWS199
GCA_003571785.1	ASM357178v1	AR_0067
GCA_003571825.1	ASM357182v1	AR_0089
GCA_003627855.1	ASM362785v1	118UI
GCA_003667385.1	ASM366738v1	BE2_5
GCA_003667405.1	ASM366740v1	W2_5
GCA_003667425.1	ASM366742v1	W5_6
GCA_003691425.1	ASM369142v1	CP53
GCA_003697165.2	ASM369716v2	ATCC_11775
GCA_003703795.1	ASM370379v1	ECCHD184
GCA_003711005.1	ASM371100v1	L73
GCA_003711045.1	ASM371104v1	WCHEC020031
GCA_003717595.1	ASM371759v1	ER1709
GCA_003769125.2	ASM376912v2	CVM_N17EC0616
GCA_003812625.1	ASM381262v1	FDAARGOS_536
GCA_003812945.1	ASM381294v1	FDAARGOS_497
GCA_003813145.1	ASM381314v1	50579417
GCA_003856575.1	ASM385657v1	2004_2_1
GCA_003856615.1	ASM385661v1	4_0
GCA_003856655.1	ASM385665v1	2022_4_4
GCA_003856675.1	ASM385667v1	2022_7_2
GCA_003856695.1	ASM385669v1	2004_1_1
GCA_003856995.1	ASM385699v1	SA186
GCA_003925895.1	ASM392589v1	M217
GCA_003956165.1	ASM395616v1	504838
GCA_003956185.1	ASM395618v1	504237
GCA_003956205.1	ASM395620v1	204446
GCA_003956225.1	ASM395622v1	203740
GCA_003956245.1	ASM395624v1	214_4
GCA_003956265.1	ASM395626v1	510016
GCA_003956285.1	ASM395628v1	503829
GCA_003956305.1	ASM395630v1	300709
GCA_003956325.1	ASM395632v1	103605
GCA_003956345.1	ASM395634v1	720632
GCA_003956365.1	ASM395636v1	602354
GCA_003956385.1	ASM395638v1	600468
GCA_003956405.1	ASM395640v1	504239
GCA_003956425.1	ASM395642v1	504211
GCA_003956445.1	ASM395644v1	503440
GCA_003956465.1	ASM395646v1	503025
GCA_003956485.1	ASM395648v1	120899
GCA_003966465.1	ASM396646v1	E2865
GCA_003966775.1	ASM396677v1	SK1144
GCA_003971215.1	ASM397121v1	L37
GCA_003991155.1	ASM399115v1	EC17GD31
GCA_003999795.1	ASM399979v1	L65
GCA_004006545.1	ASM400654v1	ECZP248
GCA_004006575.1	ASM400657v1	ECCNB20_2
GCA_004011015.1	ASM401101v1	E_1246
GCA_004022505.2	ASM402250v2	MT102
GCA_004088295.1	ASM408829v1	EC25
GCA_004114395.1	ASM411439v1	RS571
GCA_004135125.1	ASM413512v1	NissleGFP_pZE21
GCA_004135165.1	ASM413516v1	U13A
GCA_004135775.1	ASM413577v1	CRE1
GCA_004135815.1	ASM413581v1	CRE10
GCA_004135855.1	ASM413585v1	FORC_082
GCA_004135915.1	ASM413591v1	U14A
GCA_004141955.1	ASM414195v1	U12A
GCA_004193755.1	ASM419375v1	U15A
GCA_004281435.2	ASM428143v2	CVM_N17EC0320
GCA_004295365.1	ASM429536v1	WCHEC025970
GCA_004299805.1	ASM429980v1	S65EC
GCA_004301465.1	ASM430146v1	L725
GCA_004328685.1	ASM432868v1	D72
GCA_004358365.1	ASM435836v1	CFSAN027346
GCA_004358385.1	ASM435838v1	CFSAN027350
GCA_004358405.1	ASM435840v1	CFSAN027343
GCA_004358965.1	ASM435896v1	CJ236
GCA_004358985.1	ASM435898v1	BH212
GCA_004368015.1	ASM436801v1	FORC_081
GCA_004377995.2	ASM437799v2	1517k
GCA_004405205.2	ASM440520v2	GZ04_0086
GCA_004526255.1	ASM452625v1	2_HS_C
GCA_004564035.1	ASM456403v1	04_00955
GCA_004564175.1	ASM456417v1	S103
GCA_004759025.1	ASM475902v1	28Eco12
GCA_004771235.1	ASM477123v1	PF9285
GCA_004792495.1	ASM479249v1	PigCaeca_2
GCA_004801575.1	ASM480157v1	PigCaeca_1
GCA_004804185.1	ASM480418v1	377323_2f
GCA_004804205.1	ASM480420v1	382634_2f
GCA_004924255.1	ASM492425v1	YSP8_1
GCA_004924355.1	ASM492435v1	G3X16_2
GCA_005156265.1	ASM515626v1	EC_129
GCA_005383105.2	ASM538310v2	ECSC054
GCA_005389605.2	ASM538960v2	JML285
GCA_005393605.2	ASM539360v2	NS_NP030
GCA_005396225.2	ASM539622v2	SI_NP020
GCA_005484365.1	ASM548436v1	AR24.2b
GCA_005671355.1	ASM567135v1	BA22372
GCA_005886035.1	ASM588603v1	A1_136
GCA_005890115.1	ASM589011v1	BE104
GCA_005954605.1	ASM595460v1	KR2009
GCA_005954625.1	ASM595462v1	EK2009
GCA_005954725.1	ASM595472v1	S17_1
GCA_006088875.1	ASM608887v1	3385
GCA_006337025.1	ASM633702v1	K71_77
GCA_006351885.1	ASM635188v1	FC853_EC
GCA_006352265.1	ASM635226v1	A1_181
GCA_006364695.1	ASM636469v1	FDAARGOS_772
GCA_006536085.3	ASM653608v3	NIPH17_0020
GCA_006537505.3	ASM653750v3	NIPH17_0036
GCA_006777065.1	ASM677706v1	MSHS_472
GCA_006777085.1	ASM677708v1	MSHS_133
GCA_006965465.1	ASM696546v1	U1
GCA_007012305.1	ASM701230v1	ECOL_18_VL_LA_PA_Ryan_0026
GCA_007632435.1	ASM763243v1	Ec40743
GCA_007833255.1	ASM783325v1	PU_1
GCA_007833295.1	ASM783329v1	BCE049
GCA_007833875.1	ASM783387v1	UPEC132
GCA_007954215.2	ASM795421v2	KCJ3K291
GCA_007995175.1	ASM799517v1	LD91_1
GCA_007997855.1	ASM799785v1	NCYU_29_69
GCA_007998005.1	ASM799800v1	NCYU_29_19
GCA_007998065.1	ASM799806v1	NCYU_26_73
GCA_007998085.1	ASM799808v1	NCYU_25_82
GCA_007998105.1	ASM799810v1	NCYU_24_74
GCA_007998125.1	ASM799812v1	NCYU_21_79
GCA_008027975.1	ASM802797v1	CFSAN061766
GCA_008033295.1	ASM803329v1	ATCC_BAA_196
GCA_008064935.1	ASM806493v1	90_9133
GCA_008064955.1	ASM806495v1	ATCC_51435
GCA_008064975.1	ASM806497v1	D8_1
GCA_008065435.1	ASM806543v1	RM9088
GCA_008065455.1	ASM806545v1	RM10410
GCA_008080655.1	ASM808065v1	YY76_1
GCA_008124425.1	ASM812442v1	Ec_050
GCA_008152105.1	ASM815210v1	AR_Bank__0349
GCA_008247765.1	ASM824776v1	MDS42_substr._SynA
GCA_008247925.1	ASM824792v1	MDS42_substr._SynC
GCA_008248145.1	ASM824814v1	SynAC_substr._MDS42
GCA_008275005.1	ASM827500v1	FIF_Pf
GCA_008275025.1	ASM827502v1	FusL08
GCA_008275045.1	ASM827504v1	FusInv
GCA_008275065.1	ASM827506v1	FusReg
GCA_008275085.1	ASM827508v1	Fis2_e4
GCA_008275105.1	ASM827510v1	Fis2_e3
GCA_008329665.1	ASM832966v1	ST130
GCA_008370755.1	ASM837075v1	ESBL_15
GCA_008375335.1	ASM837533v1	ETEC6
GCA_008383145.1	ASM838314v1	CVM_N56338
GCA_008383225.1	ASM838322v1	CVM_N56639
GCA_008385205.1	ASM838520v1	CVM_N55972
GCA_008385335.1	ASM838533v1	CVM_N62675
GCA_008385405.1	ASM838540v1	CVM_N16EC0140
GCA_008386375.1	ASM838637v1	CVM_N17EC0211
GCA_008386415.1	ASM838641v1	CVM_N16EC0879
GCA_008386435.1	ASM838643v1	CVM_N17EC1164
GCA_008632555.1	ASM863255v1	AR202.2
GCA_008632575.1	ASM863257v1	AR216.2b
GCA_008632595.1	ASM863259v1	ST95_32
GCA_008642395.1	ASM864239v1	S631
GCA_008642415.1	ASM864241v1	1500
GCA_008761455.2	ASM876145v2	RM13752
GCA_008761475.2	ASM876147v2	RM13745
GCA_008761495.2	ASM876149v2	RM11911
GCA_008761515.1	ASM876151v1	RM9245
GCA_008761535.3	ASM876153v3	SJ7
GCA_008807135.1	ASM880713v1	YPE10
GCA_008807155.1	ASM880715v1	YPE12
GCA_008807295.1	ASM880729v1	YPE3
GCA_008807655.1	ASM880765v1	15.TR.026_OXA
GCA_008823185.1	ASM882318v1	PK6
GCA_008824125.1	ASM882412v1	ecMN1F
GCA_008931725.1	ASM893172v1	JME67
GCA_008931745.1	ASM893174v1	JME65
GCA_008931765.1	ASM893176v1	JME64
GCA_008931865.1	ASM893186v1	JME66
GCA_008949495.1	ASM894949v1	XDL
GCA_009176965.1	ASM917696v1	GSH8M_2
GCA_009363035.1	ASM936303v1	LAU_OXA
GCA_009395265.1	ASM939526v1	ET12567
GCA_009577985.1	ASM957798v1	CCUG_73778
GCA_009650035.1	ASM965003v1	AUSMDU00014361
GCA_009663855.1	ASM966385v1	INSC1002
GCA_009664185.1	ASM966418v1	SL112
GCA_009664205.1	ASM966420v1	AQ15
GCA_009671045.1	ASM967104v1	1916D18
GCA_009671085.1	ASM967108v1	1916D6
GCA_009671105.1	ASM967110v1	1919D3
GCA_009671125.1	ASM967112v1	1919D62
GCA_009720465.1	ASM972046v1	EC2
GCA_009720605.1	ASM972060v1	ECO2947
GCA_009738145.1	ASM973814v1	NT1F31
GCA_009761715.1	ASM976171v1	PT109
GCA_009762365.1	ASM976236v1	P43A
GCA_009762385.1	ASM976238v1	P276M
GCA_009762415.1	ASM976241v1	P59A
GCA_009762475.1	ASM976247v1	C27A
GCA_009762495.1	ASM976249v1	P225M
GCA_009762515.1	ASM976251v1	152661
GCA_009832885.1	ASM983288v1	K_12
GCA_009832985.1	ASM983298v1	BL21_AI
GCA_009866925.3	ASM986692v3	CFS3246
GCA_009866945.3	ASM986694v3	CFS3273
GCA_009867015.2	ASM986701v2	CFS3292
GCA_009867035.3	ASM986703v3	CFS3313
GCA_009873375.1	ASM987337v1	NCCP_15955
GCA_009873435.1	ASM987343v1	NCCP_14540
GCA_009905115.1	ASM990511v1	2EC1
GCA_009905135.1	ASM990513v1	94EC
GCA_009905355.1	ASM990535v1	LD27_1
GCA_009909465.1	ASM990946v1	LD39_1
GCA_009909485.1	ASM990948v1	LD26_1
GCA_009913415.1	ASM991341v1	LD22_1
GCA_009914295.1	ASM991429v1	PE15
GCA_009931435.1	ASM993143v1	EC42405
GCA_009948655.1	ASM994865v1	STEC719
GCA_009949145.1	ASM994914v1	STEC711
GCA_009949705.1	ASM994970v1	STEC409
GCA_009950125.1	ASM995012v1	STEC388
GCA_009950475.1	ASM995047v1	STEC367
GCA_009950805.1	ASM995080v1	STEC316
GCA_009951245.1	ASM995124v1	STEC313
GCA_009951745.1	ASM995174v1	STEC309
GCA_009952125.1	ASM995212v1	STEC005
GCA_010092405.1	ASM1009240v1	GZEC065
GCA_010092965.1	ASM1009296v1	201609
GCA_010272415.1	ASM1027241v1	2407_a
GCA_010272695.1	ASM1027269v1	11573_a_1
GCA_010272895.1	ASM1027289v1	10802_a
GCA_010273135.1	ASM1027313v1	10754_a_1
GCA_010365325.1	ASM1036532v1	S9
GCA_010365345.1	ASM1036534v1	1932_4_1
GCA_010365365.1	ASM1036536v1	S64
GCA_010365405.1	ASM1036540v1	S61
GCA_010365485.1	ASM1036548v1	S53
GCA_010365505.1	ASM1036550v1	S163
GCA_010365525.1	ASM1036552v1	S164
GCA_010365545.1	ASM1036554v1	S38
GCA_010509415.1	ASM1050941v1	NBRC_3301
GCA_010668985.1	ASM1066898v1	ChlosBP_23_1
GCA_010669005.1	ASM1066900v1	PapRG_06_3
GCA_010669025.1	ASM1066902v1	PapRG_06_5
GCA_010706435.1	ASM1070643v1	GW_AmxH19
GCA_010724935.1	ASM1072493v1	E138
GCA_010725135.1	ASM1072513v1	E300
GCA_010725305.1	ASM1072530v1	E302
GCA_011022275.1	ASM1102227v1	190693
GCA_011044355.1	ASM1104435v1	EC28
GCA_011045215.1	ASM1104521v1	PapRG_04_4
GCA_011045235.1	ASM1104523v1	PapM_32_1
GCA_011045255.1	ASM1104525v1	E118
GCA_011045275.1	ASM1104527v1	E597
GCA_011045295.1	ASM1104529v1	E686
GCA_011045455.1	ASM1104545v1	IVRI_Kol_CP4
GCA_011045475.1	ASM1104547v1	CM_IVRI_KOL_1
GCA_011045875.1	ASM1104587v1	ZF31
GCA_011045895.1	ASM1104589v1	ZF34
GCA_011064575.1	ASM1106457v1	UMB200201_11
GCA_011067085.1	ASM1106708v1	3R
GCA_011068325.1	ASM1106832v1	06_3538
GCA_011292655.2	ASM1129265v2	HH12
GCA_011330935.2	ASM1133093v2	p11A
GCA_011331065.1	ASM1133106v1	p10A
GCA_011331215.2	ASM1133121v2	p4A
GCA_011383085.1	ASM1138308v1	JL05
GCA_011403355.1	ASM1140335v1	2017.15.01CC
GCA_011404215.1	ASM1140421v1	2017.01.04CC
GCA_011404355.1	ASM1140435v1	2018_01_1CC
GCA_011404475.1	ASM1140447v1	2018_06_4CC
GCA_011404595.1	ASM1140459v1	2018_10_1CC
GCA_011404755.1	ASM1140475v1	2018_11_3CC
GCA_011404895.1	ASM1140489v1	2018.02.02CC
GCA_011492885.1	ASM1149288v1	T28R
GCA_011492925.1	ASM1149292v1	IBS28
GCA_011492985.1	ASM1149298v1	T16R
GCA_011691525.1	ASM1169152v1	STB20_1
GCA_011769865.1	ASM1176986v1	52148
GCA_011996085.1	ASM1199608v1	CAU16175
GCA_012044775.1	ASM1204477v1	PapM_36_2
GCA_012149945.1	ASM1214994v1	09_02E
GCA_012221365.1	ASM1222136v1	8_3_DC15
GCA_012221565.1	ASM1222156v1	8_3_Ti3
GCA_012278675.1	ASM1227867v1	S54
GCA_012516455.1	ASM1251645v1	SFE8
GCA_012537835.1	ASM1253783v1	SCZE5
GCA_012934435.1	ASM1293443v1	SCU_102
GCA_012934455.1	ASM1293445v1	SCU_105
GCA_012934475.1	ASM1293447v1	SCU_108
GCA_012934495.1	ASM1293449v1	SCU_109
GCA_012934515.1	ASM1293451v1	SCU_111
GCA_012934535.1	ASM1293453v1	SCU_112
GCA_012934555.1	ASM1293455v1	SCU_116
GCA_012934575.1	ASM1293457v1	SCU_118
GCA_012934595.1	ASM1293459v1	SCU_122
GCA_012934615.1	ASM1293461v1	SCU_123
GCA_012934635.1	ASM1293463v1	SCU_124
GCA_012934655.2	ASM1293465v2	SCU_125
GCA_012934675.1	ASM1293467v1	SCU_152
GCA_012934695.1	ASM1293469v1	SCU_301
GCA_012934715.1	ASM1293471v1	SCU_313
GCA_012934735.1	ASM1293473v1	SCU_318
GCA_012934765.1	ASM1293476v1	SCU_387
GCA_012934785.1	ASM1293478v1	SCU_484
GCA_012934815.1	ASM1293481v1	SCU_486
GCA_012935215.1	ASM1293521v1	CVM_N18EC0432
GCA_012974525.1	ASM1297452v1	C21
GCA_012974565.1	ASM1297456v1	SCU_101
GCA_012974805.1	ASM1297480v1	ATCC_25922
GCA_013004045.1	ASM1300404v1	HB37
GCA_013084945.1	ASM1308494v1	SCU_306
GCA_013085025.1	ASM1308502v1	SCU_482
GCA_013085185.1	ASM1308518v1	SCU_106
GCA_013085205.1	ASM1308520v1	SCU_485
GCA_013085865.1	ASM1308586v1	SCU_308
GCA_013085905.3	ASM1308590v3	SCU_204
GCA_013112335.1	ASM1311233v1	GF3_3
GCA_013166855.1	ASM1316685v1	NEBExpress_Iq
GCA_013166875.1	ASM1316687v1	T7Express_Crystal
GCA_013166895.1	ASM1316689v1	T7Express_LysY
GCA_013166915.1	ASM1316691v1	T7Express_LysYIq
GCA_013166935.1	ASM1316693v1	NEBExpress
GCA_013166955.1	ASM1316695v1	Nico21_DE3_
GCA_013166975.1	ASM1316697v1	BL21
GCA_013166995.1	ASM1316699v1	Dam_Dcm
GCA_013167035.1	ASM1316703v1	NEB10_beta
GCA_013167055.1	ASM1316705v1	NEB_Turbo
GCA_013201175.1	ASM1320117v1	CP131_Sichuan
GCA_013201195.1	ASM1320119v1	CP66_6_Sichuan
GCA_013201215.1	ASM1320121v1	CP61_Sichuan
GCA_013201235.1	ASM1320123v1	CP8_3_Sichuan
GCA_013201255.1	ASM1320125v1	CP55_Sichuan
GCA_013282195.1	ASM1328219v1	NMBU__W06E18
GCA_013282275.1	ASM1328227v1	NMBU_W05E18
GCA_013282335.1	ASM1328233v1	NMBU_W13E19
GCA_013282355.1	ASM1328235v1	NMBU_W10C18
GCA_013305705.1	ASM1330570v1	ampC_0069
GCA_013315675.1	ASM1331567v1	SCU_176
GCA_013315695.1	ASM1331569v1	SCU_172
GCA_013315715.1	ASM1331571v1	SCU_171
GCA_013315735.1	ASM1331573v1	SCU_115
GCA_013315835.1	ASM1331583v1	SCU_483
GCA_013315855.1	ASM1331585v1	SCU_479
GCA_013315875.1	ASM1331587v1	SCU_390
GCA_013315915.1	ASM1331591v1	SCU_121
GCA_013315935.1	ASM1331593v1	SCU_120
GCA_013315975.1	ASM1331597v1	SCU_113
GCA_013315995.1	ASM1331599v1	SCU_104
GCA_013317085.1	ASM1331708v1	MS6193
GCA_013340825.1	ASM1334082v1	TUM18781
GCA_013341335.1	ASM1334133v1	SCU_488
GCA_013341355.1	ASM1334135v1	SCU_487
GCA_013341375.1	ASM1334137v1	SCU_103
GCA_013342925.1	ASM1334292v1	LWY24
GCA_013357345.1	ASM1335734v1	MS6192
GCA_013357365.1	ASM1335736v1	RM13322
GCA_013368055.1	ASM1336805v1	SCU_321
GCA_013371685.1	ASM1337168v1	AH01
GCA_013371725.1	ASM1337172v1	AH25
GCA_013371745.1	ASM1337174v1	AH62
GCA_013372305.1	ASM1337230v1	EcPF40
GCA_013372325.1	ASM1337232v1	EcPF18
GCA_013372345.1	ASM1337234v1	EcPF16
GCA_013372365.1	ASM1337236v1	EcPF15
GCA_013372385.1	ASM1337238v1	EcPF14
GCA_013372405.1	ASM1337240v1	EcPF7
GCA_013372425.1	ASM1337242v1	EcPF5
GCA_013374235.2	ASM1337423v2	M505
GCA_013374255.1	ASM1337425v1	YJ1
GCA_013374275.1	ASM1337427v1	YJ3
GCA_013374295.2	ASM1337429v2	YJ4
GCA_013374315.1	ASM1337431v1	YJ6
GCA_013374335.1	ASM1337433v1	F070
GCA_013376515.1	ASM1337651v1	17MR471
GCA_013376575.1	ASM1337657v1	ARL09_232
GCA_013376895.1	ASM1337689v1	357900
GCA_013388275.1	ASM1338827v1	S550
GCA_013389615.1	ASM1338961v1	AMSCJX04
GCA_013389695.1	ASM1338969v1	AH65
GCA_013390265.1	ASM1339026v1	M1_5
GCA_013391825.1	ASM1339182v1	AMSCJX03
GCA_013393825.1	ASM1339382v1	FT130
GCA_013394575.1	ASM1339457v1	K56_43_un
GCA_013402895.1	ASM1340289v1	EC1
GCA_013423805.1	ASM1342380v1	SY3626C5
GCA_013425935.1	ASM1342593v1	SY3626C1
GCA_013425955.1	ASM1342595v1	2D
GCA_013426075.1	ASM1342607v1	WCHEC035123
GCA_013426095.1	ASM1342609v1	WCHEC035125
GCA_013426115.1	ASM1342611v1	5008
GCA_013459015.1	ASM1345901v1	CE1803A
GCA_013459175.1	ASM1345917v1	CE1628
GCA_013694285.1	ASM1369428v1	1506
GCA_013694345.1	ASM1369434v1	SY3626_hybrid
GCA_014058445.2	ASM1405844v2	MBT_5
GCA_014075335.1	ASM1407533v1	1990_1_1
GCA_014075475.1	ASM1407547v1	1974_2_1
GCA_014075595.1	ASM1407559v1	1963_2_1
GCA_014075795.1	ASM1407579v1	1958_3_1
GCA_014075915.1	ASM1407591v1	1933_6_1
GCA_014076685.2	ASM1407668v2	1409
GCA_014117345.2	ASM1411734v2	E2348_69
GCA_014117405.1	ASM1411740v1	BUCT2930
GCA_014131475.1	ASM1413147v1	US32
GCA_014131495.1	ASM1413149v1	S19
GCA_014131515.1	ASM1413151v1	V7
GCA_014131535.1	ASM1413153v1	US31
GCA_014131555.1	ASM1413155v1	US29
GCA_014131575.1	ASM1413157v1	US12
GCA_014131595.1	ASM1413159v1	US03
GCA_014131615.1	ASM1413161v1	78_Pyelo
GCA_014131635.1	ASM1413163v1	6_Pyelo
GCA_014131655.1	ASM1413165v1	2_Pyelo
GCA_014157395.1	ASM1415739v1	WP2_W18_ESBL_10
GCA_014160155.1	ASM1416015v1	WP5_S17_ESBL_11
GCA_014162235.1	ASM1416223v1	WP8_S17_ESBL_08
GCA_014168595.1	ASM1416859v1	WP2_W18_CRE_03
GCA_014168675.1	ASM1416867v1	WP2_W18_ESBL_08
GCA_014168735.1	ASM1416873v1	WP2_S18_ESBL_07
GCA_014168755.1	ASM1416875v1	WP2_S18_ESBL_08
GCA_014168775.1	ASM1416877v1	WP3_W18_CRE_03
GCA_014168835.1	ASM1416883v1	WP3_W18_ESBL_07
GCA_014168855.1	ASM1416885v1	WP3_W18_ESBL_08
GCA_014168935.1	ASM1416893v1	WP3_S18_ESBL_07
GCA_014168955.1	ASM1416895v1	WP3_S18_ESBL_08
GCA_014168975.1	ASM1416897v1	WP3_S18_ESBL_09
GCA_014169015.1	ASM1416901v1	WP4_S17_ESBL_03
GCA_014169035.1	ASM1416903v1	WP4_S17_ESBL_08
GCA_014169095.1	ASM1416909v1	WP4_W18_ESBL_08
GCA_014169115.1	ASM1416911v1	WP4_W18_ESBL_09
GCA_014169155.1	ASM1416915v1	WP4_S18_ESBL_08
GCA_014169175.1	ASM1416917v1	WP4_S18_ESBL_09
GCA_014169195.1	ASM1416919v1	WP5_S17_ESBL_10
GCA_014169275.1	ASM1416927v1	WP5_W18_ESBL_11
GCA_014169395.1	ASM1416939v1	WP5_S18_ESBL_07
GCA_014169415.1	ASM1416941v1	WP5_S18_ESBL_08
GCA_014169435.1	ASM1416943v1	WP5_S18_ESBL_09
GCA_014169455.1	ASM1416945v1	WP7_S17_ESBL_01
GCA_014169475.1	ASM1416947v1	WP7_S17_ESBL_04
GCA_014169575.1	ASM1416957v1	WP7_S18_ESBL_09
GCA_014169595.1	ASM1416959v1	WP8_S17_ESBL_05
GCA_014169615.1	ASM1416961v1	WP8_S17_ESBL_12
GCA_014169695.1	ASM1416969v1	WP8_S18_CRE_02
GCA_014169775.1	ASM1416977v1	WP8_S18_ESBL_07
GCA_014169855.1	ASM1416985v1	WP9_S17_ESBL_11
GCA_014169895.1	ASM1416989v1	BEC1_S17_ESBL_07
GCA_014169915.1	ASM1416991v1	BEC1_S17_ESBL_09
GCA_014169995.1	ASM1416999v1	IDR1900005638_01_02
GCA_014170595.1	ASM1417059v1	276.2
GCA_014170615.1	ASM1417061v1	S181.1
GCA_014170675.1	ASM1417067v1	S64.1
GCA_014170695.1	ASM1417069v1	S56.2
GCA_014170715.1	ASM1417071v1	S34.1
GCA_014170735.1	ASM1417073v1	S162.2
GCA_014170945.1	ASM1417094v1	S101.3
GCA_014170975.1	ASM1417097v1	S268.2
GCA_014171015.1	ASM1417101v1	WP4_S18_ESBL_07
GCA_014189395.1	ASM1418939v1	N18_04097
GCA_014295215.1	ASM1429521v1	G8
GCA_014295235.1	ASM1429523v1	G6_7
GCA_014295255.1	ASM1429525v1	G4_9
GCA_014295275.1	ASM1429527v1	G3_10
GCA_014295295.1	ASM1429529v1	G5
GCA_014295315.1	ASM1429531v1	G1_2
GCA_014338505.1	ASM1433850v1	MFDpir
GCA_014338525.1	ASM1433852v1	ST18
GCA_014361285.1	ASM1436128v1	EC96
GCA_014522225.1	ASM1452222v1	EC931
GCA_014522245.1	ASM1452224v1	UPEC_U013
GCA_014541045.1	ASM1454104v1	DA61218
GCA_014605875.1	ASM1460587v1	EC93
GCA_014622725.1	ASM1462272v1	LD67_1
GCA_014656605.1	ASM1465660v1	M11957
GCA_014656625.1	ASM1465662v1	M00057
GCA_014679325.1	ASM1467932v1	HUE1
GCA_014705965.1	ASM1470596v1	WEM25
GCA_014805805.1	ASM1480580v1	SMBL
GCA_014826015.1	ASM1482601v1	JS316
GCA_014854575.1	ASM1485457v1	C311
GCA_014854635.1	ASM1485463v1	L3Cip3
GCA_014854675.1	ASM1485467v1	K_EC180
GCA_014858525.1	ASM1485852v1	UTI89
GCA_014863625.1	ASM1486362v1	AML001_ev03
GCA_014863645.1	ASM1486364v1	AML001_ev02
GCA_014863665.1	ASM1486366v1	AML001_ev01
GCA_014863685.1	ASM1486368v1	AML001_par
GCA_014863705.1	ASM1486370v1	AML003_ev03
GCA_014863725.1	ASM1486372v1	AML003_ev02
GCA_014863745.1	ASM1486374v1	AML003_ev01
GCA_014863765.1	ASM1486376v1	AML002_ev03
GCA_014863785.1	ASM1486378v1	AML003_par
GCA_014863805.1	ASM1486380v1	AML002_ev02
GCA_014863825.1	ASM1486382v1	AML002_ev01
GCA_014863845.1	ASM1486384v1	AML002_par
GCA_014904135.2	ASM1490413v2	NT1N34
GCA_014904145.2	ASM1490414v2	NT1W25
GCA_014904175.2	ASM1490417v2	NT1N28
GCA_014904185.2	ASM1490418v2	NT1W22
GCA_014904215.2	ASM1490421v2	NT1N31
GCA_014904235.2	ASM1490423v2	NT1N25
GCA_014904265.2	ASM1490426v2	NT1F34
GCA_014904315.2	ASM1490431v2	NT1F25
GCA_014904435.2	ASM1490443v2	NT1F10
GCA_014930915.1	ASM1493091v1	KC_Dl_1
GCA_014962565.1	ASM1496256v1	M7424
GCA_015033265.1	ASM1503326v1	ERP001
GCA_015135355.1	ASM1513535v1	STW0522_31
GCA_015136715.1	ASM1513671v1	STN0717_11
GCA_015136895.1	ASM1513689v1	STN0717_20
GCA_015138575.1	ASM1513857v1	THO_003
GCA_015138955.1	ASM1513895v1	THO_006
GCA_015139155.1	ASM1513915v1	THO_008
GCA_015139735.1	ASM1513973v1	THO_015
GCA_015241315.1	ASM1524131v1	18TN10VL01_EC
GCA_015241535.1	ASM1524153v1	18GA07VL08_EC
GCA_015241835.1	ASM1524183v1	18GA07VL07_EC
GCA_015242035.1	ASM1524203v1	18MD05VL07_005213EC
GCA_015242275.1	ASM1524227v1	18SC05VL02_EC
GCA_015242435.1	ASM1524243v1	18SC04V04_EC
GCA_015242675.1	ASM1524267v1	18SC04V02_EC
GCA_015244435.1	ASM1524443v1	2492
GCA_015290725.1	ASM1529072v1	25DN
GCA_015290945.1	ASM1529094v1	MG1655_substrain_BOP27
GCA_015291785.1	ASM1529178v1	R1
GCA_015508805.1	ASM1550880v1	JE86_ST02
GCA_015509005.1	ASM1550900v1	JE86_ST05
GCA_015534935.1	ASM1553493v1	CETR3G40
GCA_015534955.1	ASM1553495v1	CETR2G40
GCA_015534975.1	ASM1553497v1	CETR1G40
GCA_015534995.1	ASM1553499v1	BZKR3G40
GCA_015535015.1	ASM1553501v1	BZKR2G40
GCA_015571555.1	ASM1557155v1	Res13_Sevr_PER06_05_b_A
GCA_015571615.1	ASM1557161v1	Res13_Lact_PER12_33_A
GCA_015571635.1	ASM1557163v1	Res13_Lact_PER04_33
GCA_015571655.1	ASM1557165v1	Res13_Lact_PER02_33
GCA_015571775.1	ASM1557177v1	Res13_Lact_PEA06_10
GCA_015571815.1	ASM1557181v1	Res13_Lact_PEB14_36
GCA_015571835.1	ASM1557183v1	Res13_Lact_PEB01_20
GCA_015571875.1	ASM1557187v1	Res13_Lact_ER02_39
GCA_015571955.1	ASM1557195v1	Res13_Lact_EB12_05
GCA_015649805.1	ASM1564980v1	S20
GCA_015843075.1	ASM1584307v1	W60
GCA_015910185.1	ASM1591018v1	Eco_15
GCA_016026215.1	ASM1602621v1	FDAARGOS_945
GCA_016026235.1	ASM1602623v1	FDAARGOS_944
GCA_016026335.1	ASM1602633v1	FDAARGOS_943
GCA_016026375.1	ASM1602637v1	FDAARGOS_941
GCA_016126995.1	ASM1612699v1	FDAARGOS_1058
GCA_016127695.1	ASM1612769v1	FDAARGOS_1059
GCA_016132505.1	ASM1613250v1	ZLWT
GCA_016237425.1	ASM1623742v1	Res13_Lact_PEB09_33
GCA_016403625.2	ASM1640362v2	STEC2018_607
GCA_016403675.2	ASM1640367v2	STEC2018_553
GCA_016403875.2	ASM1640387v2	STEC2017_197
GCA_016403975.2	ASM1640397v2	STEC17_190
GCA_016404015.2	ASM1640401v2	STEC17_183
GCA_016404165.2	ASM1640416v2	S19_651
GCA_016404325.2	ASM1640432v2	S19_141
GCA_016404405.2	ASM1640440v2	P15_385
GCA_016404485.2	ASM1640448v2	2018_166
GCA_016432785.1	ASM1643278v1	1EC213
GCA_016432805.1	ASM1643280v1	1EC187
GCA_016446335.1	ASM1644633v1	QEC11_421
GCA_016592875.1	ASM1659287v1	2018_18.25PC
GCA_016598635.1	ASM1659863v1	TCM3e1
GCA_016629485.1	ASM1662948v1	TA8571
GCA_016659085.1	ASM1665908v1	CV601
GCA_016696665.1	ASM1669666v1	U90
GCA_016728085.1	ASM1672808v1	FDAARGOS_1077
GCA_016757655.1	ASM1675765v1	M_17
GCA_016767775.1	ASM1676777v1	MS1170
GCA_016767925.1	ASM1676792v1	503046
GCA_016772495.1	ASM1677249v1	EF7_18_58
GCA_016774415.1	ASM1677441v1	J53_p1_pV_hybrid_1
GCA_016775805.1	ASM1677580v1	RIVM_C030256
GCA_016775825.1	ASM1677582v1	RIVM_C029952
GCA_016775845.1	ASM1677584v1	RIVM_C018567
GCA_016775865.1	ASM1677586v1	RIVM_C030300
GCA_016775885.1	ASM1677588v1	RIVM_C030453
GCA_016775905.1	ASM1677590v1	RIVM_C030443
GCA_016775925.1	ASM1677592v1	RIVM_C029324
GCA_016775945.1	ASM1677594v1	RIVM_C029020
GCA_016775965.1	ASM1677596v1	RIVM_C029951
GCA_016775985.1	ASM1677598v1	RIVM_C030371
GCA_016776005.1	ASM1677600v1	RIVM_C029494
GCA_016776025.1	ASM1677602v1	RIVM_C030197
GCA_016776045.1	ASM1677604v1	RIVM_C018563
GCA_016776065.1	ASM1677606v1	RIVM_C017997
GCA_016776085.1	ASM1677608v1	RIVM_C028613
GCA_016776105.1	ASM1677610v1	RIVM_C029042
GCA_016776125.1	ASM1677612v1	RIVM_C028497
GCA_016776145.1	ASM1677614v1	RIVM_C028568
GCA_016776165.1	ASM1677616v1	RIVM_C029033
GCA_016776185.1	ASM1677618v1	RIVM_C028786
GCA_016776205.1	ASM1677620v1	RIVM_C028803
GCA_016776225.1	ASM1677622v1	RIVM_C028724
GCA_016776245.1	ASM1677624v1	RIVM_C028536
GCA_016776265.1	ASM1677626v1	RIVM_C018576
GCA_016776285.1	ASM1677628v1	RIVM_C028620
GCA_016776305.1	ASM1677630v1	RIVM_C017887
GCA_016776325.1	ASM1677632v1	RIVM_C018583
GCA_016776345.1	ASM1677634v1	RIVM_C018404
GCA_016776365.1	ASM1677636v1	RIVM_C018249
GCA_016776385.1	ASM1677638v1	RIVM_C018220
GCA_016779865.1	ASM1677986v1	RIVM_C018699
GCA_016780285.1	ASM1678028v1	RIVM_C011532
GCA_016780415.1	ASM1678041v1	RIVM_C012087
GCA_016780575.1	ASM1678057v1	RIVM_C018707
GCA_016780725.1	ASM1678072v1	EE72d
GCA_016803855.1	ASM1680385v1	RUT3575
GCA_016803875.1	ASM1680387v1	FHI_NMBU_11
GCA_016803915.1	ASM1680391v1	FHI_NMBU_10
GCA_016806005.1	ASM1680600v1	XH988
GCA_016806025.1	ASM1680602v1	XH993
GCA_016806045.1	ASM1680604v1	XH992
GCA_016811855.1	ASM1681185v1	BW25113_substr._CHXR1G20
GCA_016811875.1	ASM1681187v1	BW25113_substr._CHXR2G20
GCA_016864175.1	ASM1686417v1	DE17
GCA_016888925.1	ASM1688892v1	FDAARGOS_1260
GCA_016888965.1	ASM1688896v1	FDAARGOS_1261
GCA_016889025.1	ASM1688902v1	FDAARGOS_1251
GCA_016889045.1	ASM1688904v1	FDAARGOS_1255
GCA_016889085.1	ASM1688908v1	FDAARGOS_1256
GCA_016889105.1	ASM1688910v1	FDAARGOS_1254
GCA_016889125.1	ASM1688912v1	FDAARGOS_1249
GCA_016889185.1	ASM1688918v1	FDAARGOS_1257
GCA_016889265.1	ASM1688926v1	FDAARGOS_1264
GCA_016889325.1	ASM1688932v1	FDAARGOS_1258
GCA_016889485.1	ASM1688948v1	E41
GCA_016889505.1	ASM1688950v1	ECY44
GCA_016889525.1	ASM1688952v1	EA7
GCA_016889545.1	ASM1688954v1	EA2
GCA_016889565.1	ASM1688956v1	EA13
GCA_016889605.1	ASM1688960v1	FDAARGOS_1268
GCA_016889625.1	ASM1688962v1	FDAARGOS_1262
GCA_016889685.1	ASM1688968v1	FDAARGOS_1267
GCA_016889725.1	ASM1688972v1	FDAARGOS_1252
GCA_016889845.1	ASM1688984v1	FDAARGOS_1248
GCA_016889865.1	ASM1688986v1	FDAARGOS_1253
GCA_016889905.1	ASM1688990v1	FDAARGOS_1259
GCA_016890005.1	ASM1689000v1	FDAARGOS_1250
GCA_016890045.1	ASM1689004v1	FDAARGOS_1265
GCA_016890105.1	ASM1689010v1	FDAARGOS_1266
GCA_016903275.1	ASM1690327v1	FDAARGOS_1282
GCA_016903315.1	ASM1690331v1	FDAARGOS_1289
GCA_016903335.1	ASM1690333v1	FDAARGOS_1295
GCA_016903375.1	ASM1690337v1	FDAARGOS_1286
GCA_016903435.1	ASM1690343v1	FDAARGOS_1302
GCA_016903535.1	ASM1690353v1	FDAARGOS_1373
GCA_016903595.1	ASM1690359v1	FDAARGOS_1279
GCA_016903615.1	ASM1690361v1	FDAARGOS_1304
GCA_016903815.1	ASM1690381v1	FDAARGOS_1280
GCA_016903835.1	ASM1690383v1	FDAARGOS_1299
GCA_016903855.1	ASM1690385v1	FDAARGOS_1291
GCA_016903915.1	ASM1690391v1	FDAARGOS_1300
GCA_016903935.1	ASM1690393v1	FDAARGOS_1288
GCA_016903995.1	ASM1690399v1	FDAARGOS_1337
GCA_016904055.1	ASM1690405v1	FDAARGOS_1293
GCA_016904075.1	ASM1690407v1	FDAARGOS_1303
GCA_016904115.1	ASM1690411v1	FDAARGOS_1290
GCA_016904175.1	ASM1690417v1	FDAARGOS_1372
GCA_016904195.1	ASM1690419v1	FDAARGOS_1296
GCA_016904235.1	ASM1690423v1	FDAARGOS_1287
GCA_016904255.1	ASM1690425v1	FDAARGOS_1371
GCA_016904335.1	ASM1690433v1	FDAARGOS_1370
GCA_016904395.1	ASM1690439v1	FDAARGOS_1277
GCA_016904435.1	ASM1690443v1	FDAARGOS_1301
GCA_016904455.1	ASM1690445v1	FDAARGOS_1298
GCA_016904475.1	ASM1690447v1	FDAARGOS_1292
GCA_016904495.1	ASM1690449v1	FDAARGOS_1281
GCA_016904535.1	ASM1690453v1	FDAARGOS_1297
GCA_016904555.1	ASM1690455v1	FDAARGOS_1285
GCA_016904575.1	ASM1690457v1	FDAARGOS_1276
GCA_016904615.1	ASM1690461v1	FDAARGOS_1283
GCA_016904655.1	ASM1690465v1	FDAARGOS_1284
GCA_016904695.1	ASM1690469v1	10R
GCA_016925075.1	ASM1692507v1	CFSAN083829
GCA_016925095.1	ASM1692509v1	CFSAN083828
GCA_016925115.1	ASM1692511v1	CFSAN083827
GCA_016939795.1	ASM1693979v1	ESC53083
GCA_016942475.1	ASM1694247v1	BS74R_D
GCA_016942505.1	ASM1694250v1	BS90R_A
GCA_016942535.1	ASM1694253v1	BS15R_A
GCA_016942575.1	ASM1694257v1	EM22_18_53
GCA_016942595.1	ASM1694259v1	EM20_18_50
GCA_016942615.1	ASM1694261v1	EM18_18_42
GCA_016942635.1	ASM1694263v1	EM10_18_28
GCA_016942655.1	ASM1694265v1	EM06_18_14
GCA_016944635.1	ASM1694463v1	EM03_18_08
GCA_016944655.1	ASM1694465v1	EF7_18_51
GCA_016944675.1	ASM1694467v1	EF5_18_41
GCA_016944695.1	ASM1694469v1	EH10_18_47
GCA_016944715.1	ASM1694471v1	EH09_18_41
GCA_016944735.1	ASM1694473v1	EH08_18_36
GCA_016944755.1	ASM1694475v1	EH01_18_04_A
GCA_016944775.1	ASM1694477v1	EH01_18_02
GCA_017088405.1	ASM1708840v1	99COLEC
GCA_017088445.1	ASM1708844v1	40EC
GCA_017088465.1	ASM1708846v1	65COLEC
GCA_017088485.1	ASM1708848v1	30COLEC
GCA_017161035.1	ASM1716103v1	C439
GCA_017161345.1	ASM1716134v1	RCAD0514
GCA_017310055.1	ASM1731005v1	LZYWN_4
GCA_017310445.1	ASM1731044v1	IR53017
GCA_017338715.1	ASM1733871v1	11202
GCA_017347505.2	ASM1734750v2	SP15
GCA_017348835.2	ASM1734883v2	E105
GCA_017352035.1	ASM1735203v1	EcPNK004
GCA_017352055.1	ASM1735205v1	EcPNK006
GCA_017352075.1	ASM1735207v1	EcPF20
GCA_017356665.1	ASM1735666v1	UPEC129
GCA_017570685.1	ASM1757068v1	MIN6
GCA_017579865.1	ASM1757986v1	AR_Bank__0346
GCA_017603565.1	ASM1760356v1	SB0258h1
GCA_017604265.1	ASM1760426v1	K1508
GCA_017638965.1	ASM1763896v1	SBF45
GCA_017638985.1	ASM1763898v1	SBF22
GCA_017639005.1	ASM1763900v1	P19_598
GCA_017639025.1	ASM1763902v1	OW1E2
GCA_017639045.1	ASM1763904v1	ESBL_DR28
GCA_017639105.1	ASM1763910v1	ABW_S38
GCA_017639125.1	ASM1763912v1	ABW_A33
GCA_017639145.1	ASM1763914v1	ABW_A32
GCA_017639165.1	ASM1763916v1	027_SK3
GCA_017639185.1	ASM1763918v1	ABW_A19
GCA_017654165.1	ASM1765416v1	LWY6
GCA_017743075.1	ASM1774307v1	EC_JS426
GCA_017792185.1	ASM1779218v1	TCBK21G178
GCA_017868515.1	ASM1786851v1	QDFD216
GCA_017900955.1	ASM1790095v1	JA0265
GCA_017900975.1	ASM1790097v1	JA0266
GCA_017900995.1	ASM1790099v1	JA0257
GCA_017901015.1	ASM1790101v1	NC101
GCA_017903455.1	ASM1790345v1	PK5074
GCA_018075285.1	ASM1807528v1	EC2341
GCA_018075305.1	ASM1807530v1	2547
GCA_018075345.1	ASM1807534v1	T159A
GCA_018128405.1	ASM1812840v1	3347558
GCA_018141125.1	ASM1814112v1	EC31
GCA_018141145.1	ASM1814114v1	EC50
GCA_018141225.1	ASM1814122v1	E166
GCA_018141245.1	ASM1814124v1	CT29
GCA_018141265.1	ASM1814126v1	CT30
GCA_018223665.1	ASM1822366v1	MFDS1006657
GCA_018255835.1	ASM1825583v1	SH19PTE6
GCA_018279085.1	ASM1827908v1	J_8
GCA_018279125.1	ASM1827912v1	2022_5_19
GCA_018279225.1	ASM1827922v1	tcmA_3
GCA_018279585.1	ASM1827958v1	ATCC_98082
GCA_018316615.1	ASM1831661v1	EC16
GCA_018323825.1	ASM1832382v1	Ec387
GCA_018343835.1	ASM1834383v1	JA0072
GCA_018361365.1	ASM1836136v1	184_2aE
GCA_018394415.1	ASM1839441v1	CS18F
GCA_018415975.1	ASM1841597v1	TCM_B_2
GCA_018415995.1	ASM1841599v1	EC_J_9
GCA_018417715.1	ASM1841771v1	K_12_J53
GCA_018460065.1	ASM1846006v1	no107
GCA_018628815.1	ASM1862881v1	Stbl4
GCA_018734065.1	ASM1873406v1	F11
GCA_018771465.1	ASM1877146v1	Survcare253
GCA_018771545.1	ASM1877154v1	Survcare045
GCA_018771585.1	ASM1877158v1	Survcare321
GCA_018771685.1	ASM1877168v1	Y18J
GCA_018798845.1	ASM1879884v1	AVS0096
GCA_018884065.1	ASM1888406v1	E2
GCA_018884265.1	ASM1888426v1	B7A
GCA_018884285.1	ASM1888428v1	E7476
GCA_018884305.1	ASM1888430v1	WS3294A
GCA_018884325.1	ASM1888432v1	WS4437A_1
GCA_018884345.1	ASM1888434v1	025542_1
GCA_018884365.1	ASM1888436v1	WS1933D
GCA_018884385.1	ASM1888438v1	TW10722
GCA_018884405.1	ASM1888440v1	TW10598
GCA_018884425.1	ASM1888442v1	TW10590
GCA_018884445.1	ASM1888444v1	TW11681
GCA_018884465.1	ASM1888446v1	TD225_C4
GCA_018884485.1	ASM1888448v1	E275_a
GCA_018884505.1	ASM1888450v1	E2528_C1
GCA_018884525.1	ASM1888452v1	B2C
GCA_018884545.1	ASM1888454v1	DS26_1
GCA_018884565.1	ASM1888456v1	WS0115A
GCA_018884585.1	ASM1888458v1	LSN03_016011_A
GCA_018966785.1	ASM1896678v1	MSI001
GCA_018966845.1	ASM1896684v1	GD33
GCA_018968645.1	ASM1896864v1	NC19
GCA_018972045.1	ASM1897204v1	XH1815
GCA_018972205.1	ASM1897220v1	S22EC
GCA_018972225.1	ASM1897222v1	S21EC
GCA_018972245.1	ASM1897224v1	S10EC
GCA_018972265.1	ASM1897226v1	S103EC
GCA_018988345.1	ASM1898834v1	XJW9B263
GCA_018988385.1	ASM1898838v1	XJW9B277
GCA_019039795.1	ASM1903979v1	Q4552
GCA_019047145.1	ASM1904714v1	FDAARGOS_1379
GCA_019047165.1	ASM1904716v1	FDAARGOS_1384
GCA_019047645.1	ASM1904764v1	FDAARGOS_1376
GCA_019047725.1	ASM1904772v1	FDAARGOS_1374
GCA_019047745.1	ASM1904774v1	FDAARGOS_1381
GCA_019047905.1	ASM1904790v1	FDAARGOS_1388
GCA_019047965.1	ASM1904796v1	FDAARGOS_1378
GCA_019048005.1	ASM1904800v1	FDAARGOS_1385
GCA_019048145.1	ASM1904814v1	FDAARGOS_1386
GCA_019048285.1	ASM1904828v1	FDAARGOS_1389
GCA_019048345.1	ASM1904834v1	FDAARGOS_1377
GCA_019048425.1	ASM1904842v1	FDAARGOS_1380
GCA_019048445.1	ASM1904844v1	FDAARGOS_1382
GCA_019048505.1	ASM1904850v1	FDAARGOS_1387
GCA_019048605.1	ASM1904860v1	FDAARGOS_1375
GCA_019056115.1	ASM1905611v1	FDAARGOS_1383
GCA_019086825.1	ASM1908682v1	702_18
GCA_019091005.1	ASM1909100v1	ST865
GCA_019192625.1	ASM1919262v1	JM83
GCA_019211745.1	ASM1921174v1	Sx181_0_1
GCA_019334385.1	ASM1933438v1	DL21
GCA_019334645.1	ASM1933464v1	GB2005
GCA_019334665.1	ASM1933466v1	GB2005_delet_a_f
GCA_019355455.1	ASM1935545v1	Ec42
GCA_019355475.1	ASM1935547v1	EC45
GCA_019355495.1	ASM1935549v1	Ec55
GCA_019357435.1	ASM1935743v1	ECJXMCRH7
GCA_019375055.2	ASM1937505v2	XD35
GCA_019426265.1	ASM1942626v1	Ec_FL1_1X
GCA_019428525.1	ASM1942852v1	Dog168
GCA_019428545.1	ASM1942854v1	OV24
GCA_019428565.1	ASM1942856v1	M70
GCA_019428585.1	ASM1942858v1	M45
GCA_019428605.1	ASM1942860v1	M24
GCA_019428625.1	ASM1942862v1	PK8217
GCA_019428645.1	ASM1942864v1	PK8568
GCA_019428665.1	ASM1942866v1	PK8277
GCA_019428705.1	ASM1942870v1	PK8241
GCA_019428725.1	ASM1942872v1	PK8276
GCA_019428745.1	ASM1942874v1	PK8261
GCA_019428765.1	ASM1942876v1	PK8275
GCA_019428785.1	ASM1942878v1	PK8566
GCA_019431145.1	ASM1943114v1	PC6
GCA_019431165.1	ASM1943116v1	SJC33
GCA_019434375.1	ASM1943437v1	L3452210II
GCA_019443365.1	ASM1944336v1	PK5086
GCA_019443605.1	ASM1944360v1	UPEC_455U_190220
GCA_019443685.1	ASM1944368v1	UPEC_774U_190308
GCA_019551815.1	ASM1955181v1	CY708
GCA_019551835.1	ASM1955183v1	CY706
GCA_019551855.1	ASM1955185v1	CY598
GCA_019599065.1	ASM1959906v1	TOP10
GCA_019614825.1	ASM1961482v1	ST866
GCA_019645795.1	ASM1964579v1	XL10_gold_ultracompetent
GCA_019645975.1	ASM1964597v1	25POL
GCA_019645995.1	ASM1964599v1	XL1_Blue
GCA_019710415.1	ASM1971041v1	EC1722_1
GCA_019720795.1	ASM1972079v1	Ec1079
GCA_019802685.1	ASM1980268v1	WW2
GCA_019843995.1	ASM1984399v1	PC_NDM34
GCA_019844015.1	ASM1984401v1	NDM_12_14482
GCA_019844035.1	ASM1984403v1	NDM_11.16372
GCA_019884625.1	ASM1988462v1	EC1390
GCA_019890835.1	ASM1989083v1	VCSW5
GCA_019890855.1	ASM1989085v1	VCSW7
GCA_019891035.1	ASM1989103v1	AL.H8
GCA_019915505.1	ASM1991550v1	SCAID_URN1_2021__19_278_
GCA_019915525.1	ASM1991552v1	SCAID_WND1_2021__1_128_
GCA_019915545.1	ASM1991554v1	SCAID_WND2_2021__3_145_
GCA_019969485.1	ASM1996948v1	0H15
GCA_019969505.1	ASM1996950v1	0H18
GCA_019969525.1	ASM1996952v1	0H23
GCA_019969545.1	ASM1996954v1	0H24
GCA_019969565.1	ASM1996956v1	0H25
GCA_019969585.1	ASM1996958v1	0H26
GCA_019969605.1	ASM1996960v1	CT01
GCA_019969625.1	ASM1996962v1	CT02
GCA_019969645.1	ASM1996964v1	AH02
GCA_019970895.1	ASM1997089v1	CX08
GCA_019970955.1	ASM1997095v1	CX12
GCA_019970975.1	ASM1997097v1	AH04
GCA_019970995.1	ASM1997099v1	AH21
GCA_019971015.1	ASM1997101v1	CX04
GCA_019971035.1	ASM1997103v1	CX05
GCA_019971055.1	ASM1997105v1	CX07
GCA_019971075.1	ASM1997107v1	CX15
GCA_019971115.1	ASM1997111v1	CX21
GCA_019973795.1	ASM1997379v1	FUJ80154
GCA_019973815.1	ASM1997381v1	FUJ80155
GCA_019974455.1	ASM1997445v1	51104
GCA_019974475.1	ASM1997447v1	SE14002
GCA_019974495.1	ASM1997449v1	CEC14159
GCA_019974515.1	ASM1997451v1	E15042
GCA_019976835.1	ASM1997683v1	E148
GCA_019976915.1	ASM1997691v1	E189
GCA_020023255.1	ASM2002325v1	K_12_substr._AB1157
GCA_020034575.1	ASM2003457v1	BL21_RIPL
GCA_020034595.1	ASM2003459v1	Rosetta2_DE3
GCA_020034635.1	ASM2003463v1	JNU
GCA_020042705.1	ASM2004270v1	RP437
GCA_020149465.1	ASM2014946v1	SUISSEKPC3NDM5
GCA_020181535.1	ASM2018153v1	035053C1pKPC2_Vir_090515B1
GCA_020190405.1	ASM2019040v1	SYNB1934
GCA_020388055.1	ASM2038805v1	AW1.7
GCA_020410665.1	ASM2041066v1	Origami2_DE3
GCA_020410845.1	ASM2041084v1	EC_YC1908_399
GCA_020424045.1	ASM2042404v1	Z30
GCA_020494055.1	ASM2049405v1	BL21_RP_
GCA_020526725.1	ASM2052672v1	g94
GCA_020526745.1	ASM2052674v1	g83
GCA_020526765.1	ASM2052676v1	g74
GCA_020526785.1	ASM2052678v1	gw25
GCA_020526805.1	ASM2052680v1	g62
GCA_020526825.1	ASM2052682v1	W3110_P
GCA_020526845.1	ASM2052684v1	gb37
GCA_020535205.1	ASM2053520v1	EC20
GCA_020540945.1	ASM2054094v1	P24_WM1_05.20
GCA_020540965.1	ASM2054096v1	P30_L1_05.20
GCA_020540985.1	ASM2054098v1	P31_YH1_02.21
GCA_020541005.1	ASM2054100v1	P27_L1_05.20
GCA_020541025.1	ASM2054102v1	P21_SE1_04.20
GCA_020616475.1	ASM2061647v1	EC7518
GCA_020616495.1	ASM2061649v1	EC195
GCA_020683045.1	ASM2068304v1	EC32
GCA_020683085.1	ASM2068308v1	EC71
GCA_020683145.1	ASM2068314v1	fECg99.1
GCA_020683185.1	ASM2068318v1	fEC.1
GCA_020683245.1	ASM2068324v1	VCSW8
GCA_020684805.1	ASM2068480v1	QH20_4D3_1
GCA_020716665.1	ASM2071666v1	B95._delta_A
GCA_020808965.1	ASM2080896v1	SCPM_O_B_9427
GCA_020809365.1	ASM2080936v1	S4
GCA_020809385.1	ASM2080938v1	EH41
GCA_020868245.1	ASM2086824v1	1585m1
GCA_020881875.1	ASM2088187v1	CE2050
GCA_020883235.1	ASM2088323v1	RIVM_C039629
GCA_020883255.1	ASM2088325v1	RIVM_C039227
GCA_020883275.1	ASM2088327v1	RIVM_C039205
GCA_020883295.1	ASM2088329v1	RIVM_C037884
GCA_020883315.1	ASM2088331v1	RIVM_C037794
GCA_020883335.1	ASM2088333v1	RIVM_C037791
GCA_020883355.1	ASM2088335v1	RIVM_C037166
GCA_020883375.1	ASM2088337v1	RIVM_C037134
GCA_020883395.1	ASM2088339v1	RIVM_C036569
GCA_020886375.1	ASM2088637v1	2017.04.03CC
GCA_020886435.1	ASM2088643v1	2017.06.04CC
GCA_020886495.2	ASM2088649v2	2017.09.02CC
GCA_020886575.2	ASM2088657v2	2017.11.01CC
GCA_020905655.1	ASM2090565v1	PJ_T13
GCA_020971745.1	ASM2097174v1	RIVM_C019217
GCA_020985225.1	ASM2098522v1	OSUCMP42NDM
GCA_021130395.1	ASM2113039v1	F17EC0244
GCA_021130415.1	ASM2113041v1	F17EC0216
GCA_021130435.1	ASM2113043v1	F17EC0190
GCA_021130455.1	ASM2113045v1	F17EC0165
GCA_021130475.1	ASM2113047v1	F17EC0147
GCA_021130495.1	ASM2113049v1	F17EC0098
GCA_021130515.1	ASM2113051v1	F17EC0079
GCA_021130535.1	ASM2113053v1	F16EC0659
GCA_021130555.1	ASM2113055v1	F16EC0636
GCA_021130575.1	ASM2113057v1	F16EC0618
GCA_021130595.1	ASM2113059v1	F16EC0617
GCA_021130615.1	ASM2113061v1	F16EC0593
GCA_021130635.1	ASM2113063v1	F16EC0589
GCA_021130655.1	ASM2113065v1	F16EC0557
GCA_021130675.1	ASM2113067v1	F16EC0541
GCA_021130695.1	ASM2113069v1	F16EC0507
GCA_021130715.1	ASM2113071v1	F16EC0470
GCA_021130735.1	ASM2113073v1	F16EC0423
GCA_021130755.1	ASM2113075v1	F16EC0362
GCA_021130825.1	ASM2113082v1	F16EC0456
GCA_021130845.1	ASM2113084v1	F16EC0455
GCA_021130865.1	ASM2113086v1	F16EC0342
GCA_021130885.1	ASM2113088v1	F16EC0319
GCA_021130905.1	ASM2113090v1	F16EC0278
GCA_021130925.1	ASM2113092v1	F16EC0267
GCA_021130945.1	ASM2113094v1	F16EC0211
GCA_021130965.1	ASM2113096v1	F16EC0210
GCA_021130985.1	ASM2113098v1	F16EC0186
GCA_021131005.1	ASM2113100v1	F16EC0184
GCA_021131025.1	ASM2113102v1	F16EC0121
GCA_021131045.1	ASM2113104v1	F16EC0052
GCA_021131085.1	ASM2113108v1	F16EC0024
GCA_021131105.1	ASM2113110v1	E17EC0423
GCA_021131125.1	ASM2113112v1	E17EC0402
GCA_021131145.1	ASM2113114v1	E17EC0401
GCA_021131165.1	ASM2113116v1	E17EC0383
GCA_021131185.1	ASM2113118v1	E17EC0139
GCA_021131205.1	ASM2113120v1	E17EC0134
GCA_021131225.1	ASM2113122v1	E17EC0112
GCA_021131245.1	ASM2113124v1	E17EC0107
GCA_021131265.1	ASM2113126v1	E17EC0085
GCA_021131285.1	ASM2113128v1	E17EC0076
GCA_021131305.1	ASM2113130v1	E17EC0036
GCA_021131325.1	ASM2113132v1	E16EC1059
GCA_021131345.1	ASM2113134v1	E16EC1016
GCA_021131365.1	ASM2113136v1	E16EC0930
GCA_021131385.1	ASM2113138v1	E16EC0899
GCA_021131405.1	ASM2113140v1	E16EC0853
GCA_021131425.1	ASM2113142v1	E16EC0835
GCA_021131445.1	ASM2113144v1	E16EC0790
GCA_021131465.1	ASM2113146v1	E16EC0715
GCA_021131485.1	ASM2113148v1	E16EC0678
GCA_021131505.1	ASM2113150v1	E16EC0601
GCA_021131525.1	ASM2113152v1	E16EC0562
GCA_021131545.1	ASM2113154v1	E16EC0537
GCA_021131565.1	ASM2113156v1	E16EC0458
GCA_021131585.1	ASM2113158v1	E16EC0406
GCA_021131605.1	ASM2113160v1	E16EC0405
GCA_021131625.1	ASM2113162v1	E16EC0387
GCA_021131645.1	ASM2113164v1	E16EC0348
GCA_021131665.1	ASM2113166v1	E16EC0316
GCA_021131685.1	ASM2113168v1	E16EC0286
GCA_021131705.1	ASM2113170v1	E16EC0274
GCA_021131725.1	ASM2113172v1	E16EC0256
GCA_021131745.1	ASM2113174v1	E16EC0240
GCA_021131765.1	ASM2113176v1	E16EC0031
GCA_021131785.1	ASM2113178v1	D17EC0020
GCA_021131815.1	ASM2113181v1	E16EC0090
GCA_021131835.1	ASM2113183v1	E16EC0027
GCA_021131855.1	ASM2113185v1	D17EC0246
GCA_021131875.1	ASM2113187v1	D16EC0666
GCA_021131895.1	ASM2113189v1	D16EC0589
GCA_021131915.1	ASM2113191v1	D16EC0480
GCA_021131935.1	ASM2113193v1	D16EC0456
GCA_021131955.1	ASM2113195v1	D16EC0387
GCA_021131975.1	ASM2113197v1	D16EC0209
GCA_021131995.1	ASM2113199v1	D16EC0206
GCA_021132015.1	ASM2113201v1	C17EC0299
GCA_021132035.1	ASM2113203v1	C17EC0264
GCA_021132055.1	ASM2113205v1	C17EC0146
GCA_021132075.1	ASM2113207v1	C17EC0117
GCA_021132095.1	ASM2113209v1	C17EC0098
GCA_021132115.1	ASM2113211v1	C17EC0083
[truncated: 141 more rows]
